# Supplementary material for: Niche-specific metabolic adaptation in biotrophic and necrotrophic oomycetes is manifested in differential use of nutrients, variation in gene content, and enzyme evolution
Source: PLoS Pathog. 2019 Apr 19;15(4):e1007729. doi: 10.1371/journal.ppat.1007729 (PMC6493774; doi:10.1371/journal.ppat.1007729)
Supplement: S1 Table — (XLSX) [file ppat.1007729.s004.xlsx]

## Sheet: Ph. Infestans annotations
Gene number	Kegg orthology group	General Metabolic Pathway	Specific Metabolic Pathways	Functional annotation and EC number(s)	Kegg_specific_pathway	Kegg_overall_pathway		AVHMY	AVHSP	AVHZC	AVHGC	PITE	PITL		AVHMY	AVHSP	AVHZC	AVHGC	PITE	PITL
PITG_00028	K14677	Amino acid transport and metabolism	2-oxocarboxylic acid metabolism [ko01210]; biosynthesis of amino acids [ko01230]; arginine biosynthesis [ko00220];	aminoacylase [EC:3.5.1.14]	Degradation of aromatic compounds [PATH:ko01220]; Glycolysis / Gluconeogenesis [PATH:ko00010]; Fatty acid degradation [PATH:ko00071]; Tyrosine metabolism [PATH:ko00350]; Retinol metabolism [PATH:ko00830]; Chloroalkane and chloroalkene degradation [PATH:ko00625]; Naphthalene degradation [PATH:ko00626]; Metabolism of xenobiotics by cytochrome P450 [PATH:ko00980]; Drug metabolism - cytochrome P450 […	Overview; Carbohydrate metabolism; Lipid metabolism; Amino acid metabolism; Metabolism of cofactors and vitamins; Xenobiotics biodegradation and metabolism;		0.579345	3.9529	5.45845	3.53918	1.47571	594.429		0.00570376	0.0389171	0.0537394	0.0348439	0.0145287	5.85227
PITG_00029	K14677	Amino acid transport and metabolism	2-oxocarboxylic acid metabolism [ko01210]; biosynthesis of amino acids [ko01230]; arginine biosynthesis [ko00220];	aminoacylase [EC:3.5.1.14]	Degradation of aromatic compounds [PATH:ko01220]; Glycolysis / Gluconeogenesis [PATH:ko00010]; Fatty acid degradation [PATH:ko00071]; Tyrosine metabolism [PATH:ko00350]; Retinol metabolism [PATH:ko00830]; Chloroalkane and chloroalkene degradation [PATH:ko00625]; Naphthalene degradation [PATH:ko00626]; Metabolism of xenobiotics by cytochrome P450 [PATH:ko00980]; Drug metabolism - cytochrome P450 […	Overview; Carbohydrate metabolism; Lipid metabolism; Amino acid metabolism; Metabolism of cofactors and vitamins; Xenobiotics biodegradation and metabolism;		73.6227	2.34761	15.4941	28.2487	3.3856	4.32315		3.46672	0.110543	0.729582	1.33017	0.15942	0.203567
PITG_00166	K01079	Amino acid transport and metabolism	carbon metabolism [ko01200]; biosynthesis of amino acids [ko01230]; methane metabolism [ko00680]; glycine, serine and threonine metabolism [ko00260];	phosphoserine phosphatase [EC:3.1.3.3]	Degradation of aromatic compounds [PATH:ko01220]; Glycolysis / Gluconeogenesis [PATH:ko00010]; Fatty acid degradation [PATH:ko00071]; Tyrosine metabolism [PATH:ko00350]; Retinol metabolism [PATH:ko00830]; Chloroalkane and chloroalkene degradation [PATH:ko00625]; Naphthalene degradation [PATH:ko00626]; Metabolism of xenobiotics by cytochrome P450 [PATH:ko00980]; Drug metabolism - cytochrome P450 […	Overview; Carbohydrate metabolism; Lipid metabolism; Amino acid metabolism; Metabolism of cofactors and vitamins; Xenobiotics biodegradation and metabolism;		629.286	13.5055	33.3561	333.32	1.24084	42.1923		3.58601	0.0769616	0.190081	1.89944	0.00707098	0.240435
PITG_00221	K01694	Amino acid transport and metabolism	biosynthesis of amino acids [ko01230]; glycine, serine and threonine metabolism [ko00260]; phenylalanine, tyrosine and tryptophan biosynthesis [ko00400];	tryptophan synthase [EC:4.2.1.20]	Degradation of aromatic compounds [PATH:ko01220]; Glycolysis / Gluconeogenesis [PATH:ko00010]; Fatty acid degradation [PATH:ko00071]; Tyrosine metabolism [PATH:ko00350]; Retinol metabolism [PATH:ko00830]; Chloroalkane and chloroalkene degradation [PATH:ko00625]; Naphthalene degradation [PATH:ko00626]; Metabolism of xenobiotics by cytochrome P450 [PATH:ko00980]; Drug metabolism - cytochrome P450 […	Overview; Carbohydrate metabolism; Lipid metabolism; Amino acid metabolism; Metabolism of cofactors and vitamins; Xenobiotics biodegradation and metabolism;		17.9475	13.7684	2.51942	12.1909	20.6208	2.58971		1.54638	1.1863	0.217077	1.05038	1.77672	0.223133
PITG_00577	K05603	Amino acid transport and metabolism	histidine metabolism [ko00340];	formimidoylglutamate deiminase [EC:3.5.3.13]	Biosynthesis of amino acids [PATH:ko01230]; Glycine, serine and threonine metabolism [PATH:ko00260]; Cysteine and methionine metabolism [PATH:ko00270]; Lysine biosynthesis [PATH:ko00300];			38.9494	0.983583	0.123231	2.3069	0.319103	8.82204		4.53742	0.114583	0.0143559	0.268743	0.037174	1.02773
PITG_00578	K01468	Amino acid transport and metabolism	histidine metabolism [ko00340];	imidazolonepropionase [EC:3.5.2.7]	Glycerophospholipid metabolism [PATH:ko00564];	Lipid metabolism;		9.00008	4.83834	0.807861	7.05187	15.2067	6.35484		1.24829	0.671065	0.112048	0.978075	2.10912	0.8814
PITG_00636	K01427	Amino acid transport and metabolism	purine metabolism [ko00230]; arginine biosynthesis [ko00220];	urease [EC:3.5.1.5]	Pentose and glucuronate interconversions [PATH:ko00040]; Fructose and mannose metabolism [PATH:ko00051];	Carbohydrate metabolism;
PITG_00912	K00020	Amino acid transport and metabolism	valine, leucine and isoleucine degradation [ko00280];	3-hydroxyisobutyrate dehydrogenase [EC:1.1.1.31]	Carbon metabolism [PATH:ko01200]; 2-Oxocarboxylic acid metabolism [PATH:ko01210]; Biosynthesis of amino acids [PATH:ko01230]; Citrate cycle (TCA cycle) [PATH:ko00020]; Carbon fixation pathways in prokaryotes [PATH:ko00720]; Glutathione metabolism [PATH:ko00480];	Overview; Carbohydrate metabolism; Energy metabolism; Metabolism of other amino acids;
PITG_00913	K00020	Amino acid transport and metabolism	valine, leucine and isoleucine degradation [ko00280];	3-hydroxyisobutyrate dehydrogenase [EC:1.1.1.31]	Carbon metabolism [PATH:ko01200]; Pentose phosphate pathway [PATH:ko00030]; Glutathione metabolism [PATH:ko00480];	Overview; Carbohydrate metabolism; Metabolism of other amino acids;
PITG_01072	K00549	Amino acid transport and metabolism	biosynthesis of amino acids [ko01230]; cysteine and methionine metabolism [ko00270]; selenocompound metabolism [ko00450];	5-methyltetrahydropteroyltriglutamate--homocysteine methyltransferase [EC:2.1.1.14]	Glycerophospholipid metabolism [PATH:ko00564];	Lipid metabolism;
PITG_01193	K14455	Amino acid transport and metabolism	carbon metabolism [ko01200]; 2-oxocarboxylic acid metabolism [ko01210]; biosynthesis of amino acids [ko01230]; carbon fixation in photosynthetic organisms [ko00710]; alanine, aspartate and glutamate metabolism [ko00250]; cysteine and methionine metabolism [ko00270]; arginine biosynthesis [ko00220]; arginine and proline metabolism [ko00330]; tyrosine metabolism [ko00350]; phenylalanine metabolism …	aspartate aminotransferase, mitochondrial [EC:2.6.1.1]	Polyketide sugar unit biosynthesis [PATH:ko00523]; Streptomycin biosynthesis [PATH:ko00521];	Metabolism of terpenoids and polyketides; Biosynthesis of other secondary metabolites;
PITG_01245	K14170	Amino acid transport and metabolism	Phenylalanine, tyrosine and tryptophan biosynthesis [Ko00400]	chorismate mutase/prephenate dehydratase [EC:5.4.99.5;4.2.1.51]	Pentose and glucuronate interconversions [PATH:ko00040]; Metabolism of xenobiotics by cytochrome P450 [PATH:ko00980];
PITG_01564	K14682	Amino acid transport and metabolism	2-oxocarboxylic acid metabolism [ko01210]; biosynthesis of amino acids [ko01230]; arginine biosynthesis [ko00220];	amino-acid N-acetyltransferase [EC:2.3.1.1]	Glycolysis / Gluconeogenesis [PATH:ko00010]; Pentose and glucuronate interconversions [PATH:ko00040]; Ascorbate and aldarate metabolism [PATH:ko00053]; Pyruvate metabolism [PATH:ko00620]; Fatty acid degradation [PATH:ko00071]; Glycerolipid metabolism [PATH:ko00561]; Valine, leucine and isoleucine degradation [PATH:ko00280]; Lysine degradation [PATH:ko00310]; Arginine and proline metabolism [PATH:…
PITG_01711	K01657	Amino acid transport and metabolism	biosynthesis of amino acids [ko01230]; phenylalanine, tyrosine and tryptophan biosynthesis [ko00400];	anthranilate synthase component I [EC:4.1.3.27]	2-Oxocarboxylic acid metabolism [PATH:ko01210]; Biosynthesis of amino acids [PATH:ko01230]; Glycine, serine and threonine metabolism [PATH:ko00260]; Cysteine and methionine metabolism [PATH:ko00270]; Lysine biosynthesis [PATH:ko00300]; Monobactam biosynthesis [PATH:ko00261];	Overview; Amino acid metabolism; Biosynthesis of other secondary metabolites;		0.279717	28.6687	4.17084	25.6258	0	0.227833		0.0284588	2.9168	0.424348	2.60721	0	0.0231801
PITG_01804	K00548	Amino acid transport and metabolism	biosynthesis of amino acids [ko01230]; cysteine and methionine metabolism [ko00270]; selenocompound metabolism [ko00450]; one carbon pool by folate [ko00670];	5-methyltetrahydrofolate--homocysteine methyltransferase [EC:2.1.1.13]	Carbon metabolism [PATH:ko01200]; Biosynthesis of amino acids [PATH:ko01230]; Glycolysis / Gluconeogenesis [PATH:ko00010]; Carbon fixation in photosynthetic organisms [PATH:ko00710];	Overview; Carbohydrate metabolism; Energy metabolism;		0.0205533	0.0233826	0.0356987	0.0189651	0	0		1.25071	1.42288	2.17234	1.15407	0	0
PITG_01807	K11942	Amino acid transport and metabolism	carbon metabolism [ko01200]; glyoxylate and dicarboxylate metabolism [ko00630]; propanoate metabolism [ko00640]; valine, leucine and isoleucine degradation [ko00280];	methylmalonyl-CoA mutase [EC:5.4.99.2]	Carbon metabolism [PATH:ko01200]; Biosynthesis of amino acids [PATH:ko01230]; Glycolysis / Gluconeogenesis [PATH:ko00010]; Carbon fixation in photosynthetic organisms [PATH:ko00710];	Overview; Carbohydrate metabolism; Energy metabolism;		62.2299	56.3863	88.8691	78.3502	0.839882	6.1479		1.2751	1.15537	1.82094	1.60541	0.0172093	0.125972
PITG_01808	K11942	Amino acid transport and metabolism	carbon metabolism [ko01200]; glyoxylate and dicarboxylate metabolism [ko00630]; propanoate metabolism [ko00640]; valine, leucine and isoleucine degradation [ko00280];	methylmalonyl-CoA mutase [EC:5.4.99.2]	Carbon metabolism [PATH:ko01200]; Biosynthesis of amino acids [PATH:ko01230]; Glycolysis / Gluconeogenesis [PATH:ko00010]; Carbon fixation in photosynthetic organisms [PATH:ko00710];	Overview; Carbohydrate metabolism; Energy metabolism;		0	1.09918	0.0821543	0.732102	0	0.00228636		0	3.4426	0.257306	2.29293	0	0.00716085
PITG_01851	K00451	Amino acid transport and metabolism	tyrosine metabolism [ko00350]; styrene degradation [ko00643];	homogentisate 1,2-dioxygenase [EC:1.13.11.5]	Butanoate metabolism [PATH:ko00650]; Alanine, aspartate and glutamate metabolism [PATH:ko00250]; Lysine degradation [PATH:ko00310]; Tyrosine metabolism [PATH:ko00350];	Carbohydrate metabolism; Amino acid metabolism;		0.0205533	17.9824	2.81136	15.2629	0.0759229	0.164377		0.0033956	2.97087	0.464463	2.52157	0.0125432	0.0271567
PITG_02112	K05605	Amino acid transport and metabolism	carbon metabolism [ko01200]; propanoate metabolism [ko00640]; valine, leucine and isoleucine degradation [ko00280]; beta-alanine metabolism [ko00410];	3-hydroxyisobutyryl-CoA hydrolase [EC:3.1.2.4]	Porphyrin and chlorophyll metabolism [PATH:ko00860];	Metabolism of cofactors and vitamins;		0.114006	27.615	3.47545	22.3685	0.0759229	0.228145		0.0126963	3.07534	0.387043	2.49106	0.00845513	0.0254074
PITG_02210	K00500	Amino acid transport and metabolism	biosynthesis of amino acids [ko01230]; phenylalanine metabolism [ko00360]; phenylalanine, tyrosine and tryptophan biosynthesis [ko00400];	phenylalanine-4-hydroxylase [EC:1.14.16.1]	Carbon metabolism [PATH:ko01200]; Citrate cycle (TCA cycle) [PATH:ko00020]; Oxidative phosphorylation [PATH:ko00190];	Overview; Carbohydrate metabolism; Energy metabolism;		0.144515	25.9793	4.06327	27.9208	0.18862	0.275549		0.0148038	2.66127	0.416233	2.86015	0.0193218	0.0282266
PITG_02253	K00253	Amino acid transport and metabolism	valine, leucine and isoleucine degradation [ko00280];	isovaleryl-CoA dehydrogenase [EC:1.3.8.4]	Carbon metabolism [PATH:ko01200]; Citrate cycle (TCA cycle) [PATH:ko00020]; Pyruvate metabolism [PATH:ko00620]; Butanoate metabolism [PATH:ko00650]; Oxidative phosphorylation [PATH:ko00190]; Carbon fixation pathways in prokaryotes [PATH:ko00720];	Overview; Carbohydrate metabolism; Energy metabolism;		37.704	8.46172	17.4824	19.345	119.305	20.8672		1.01371	0.227501	0.470032	0.520108	3.20762	0.561035
PITG_02256	K14455	Amino acid transport and metabolism	carbon metabolism [ko01200]; 2-oxocarboxylic acid metabolism [ko01210]; biosynthesis of amino acids [ko01230]; carbon fixation in photosynthetic organisms [ko00710]; alanine, aspartate and glutamate metabolism [ko00250]; cysteine and methionine metabolism [ko00270]; arginine biosynthesis [ko00220]; arginine and proline metabolism [ko00330]; tyrosine metabolism [ko00350]; phenylalanine metabolism …	aspartate aminotransferase, mitochondrial [EC:2.6.1.1]	Carbon metabolism [PATH:ko01200]; Fatty acid metabolism [PATH:ko01212]; Butanoate metabolism [PATH:ko00650]; Fatty acid degradation [PATH:ko00071]; Valine, leucine and isoleucine degradation [PATH:ko00280];	Overview; Carbohydrate metabolism; Lipid metabolism; Amino acid metabolism;		37.6786	0.0791054	5.4369	1.22634	3.90753	1.26488		4.55851	0.00957047	0.657777	0.148368	0.472749	0.15303
PITG_02344	K01469	Amino acid transport and metabolism	glutathione metabolism [ko00480];	5-oxoprolinase (ATP-hydrolysing) [EC:3.5.2.9]	Carbon metabolism [PATH:ko01200]; Fatty acid metabolism [PATH:ko01212]; Butanoate metabolism [PATH:ko00650]; Fatty acid degradation [PATH:ko00071]; Valine, leucine and isoleucine degradation [PATH:ko00280];	Overview; Carbohydrate metabolism; Lipid metabolism; Amino acid metabolism;		50.8427	0.773798	16.6819	3.00542	12.9635	9.96079		3.23742	0.0492718	1.06223	0.191371	0.825453	0.634256
PITG_02594	K01580	Amino acid transport and metabolism	butanoate metabolism [ko00650]; alanine, aspartate and glutamate metabolism [ko00250]; beta-alanine metabolism [ko00410]; taurine and hypotaurine metabolism [ko00430];	glutamate decarboxylase [EC:4.1.1.15]	Carbon metabolism [PATH:ko01200]; Fatty acid metabolism [PATH:ko01212]; Butanoate metabolism [PATH:ko00650]; Fatty acid degradation [PATH:ko00071]; Valine, leucine and isoleucine degradation [PATH:ko00280];	Overview; Carbohydrate metabolism; Lipid metabolism; Amino acid metabolism;		22.2364	0.460866	6.90788	1.70104	2.0831	0.393927		3.94925	0.0818513	1.22686	0.302111	0.369964	0.0699627
PITG_02740	K01652	Amino acid transport and metabolism	2-oxocarboxylic acid metabolism [ko01210]; biosynthesis of amino acids [ko01230]; butanoate metabolism [ko00650]; c5-branched dibasic acid metabolism [ko00660]; valine, leucine and isoleucine biosynthesis [ko00290]; pantothenate and coa biosynthesis [ko00770];	acetolactate synthase I/II/III large subunit [EC:2.2.1.6]	Carbon metabolism [PATH:ko01200]; Fatty acid metabolism [PATH:ko01212]; Butanoate metabolism [PATH:ko00650]; Fatty acid degradation [PATH:ko00071]; Valine, leucine and isoleucine degradation [PATH:ko00280];			0	0.0185742	0.17409	0.0189651	0	0.0195531		0	0.482066	4.51825	0.492211	0	0.507472
PITG_02761	K12259	Amino acid transport and metabolism	arginine and proline metabolism [ko00330];	polyamine oxidase [EC:1.5.3.16]	Carbon metabolism [PATH:ko01200]; Fatty acid metabolism [PATH:ko01212]; Butanoate metabolism [PATH:ko00650]; Fatty acid degradation [PATH:ko00071]; Valine, leucine and isoleucine degradation [PATH:ko00280];			0	0	0	0	0	0		#DIV/0!	#DIV/0!	#DIV/0!	#DIV/0!	#DIV/0!	#DIV/0!
PITG_02767	K00456	Amino acid transport and metabolism	cysteine and methionine metabolism [ko00270]; taurine and hypotaurine metabolism [ko00430];	cysteine dioxygenase [EC:1.13.11.20]	Carbon metabolism [PATH:ko01200]; Fatty acid metabolism [PATH:ko01212]; Butanoate metabolism [PATH:ko00650]; Fatty acid degradation [PATH:ko00071]; Valine, leucine and isoleucine degradation [PATH:ko00280];			5.18167	0	1.18734	0.200506	0.206406	0.0803296		4.53455	0	1.03906	0.175466	0.180629	0.0702976
PITG_02852	K14677	Amino acid transport and metabolism	2-oxocarboxylic acid metabolism [ko01210]; biosynthesis of amino acids [ko01230]; arginine biosynthesis [ko00220];	aminoacylase [EC:3.5.1.14]	Carbon metabolism [PATH:ko01200]; Fatty acid metabolism [PATH:ko01212]; Propanoate metabolism [PATH:ko00640]; Fatty acid degradation [PATH:ko00071]; Valine, leucine and isoleucine degradation [PATH:ko00280]; beta-Alanine metabolism [PATH:ko00410];	Overview; Carbohydrate metabolism; Lipid metabolism; Amino acid metabolism; Metabolism of other amino acids;		17.1896	7.97596	12.9835	4.39491	7.24688	16.6002		1.55349	0.720817	1.17336	0.397184	0.654928	1.50022
PITG_02854	K00133	Amino acid transport and metabolism	2-oxocarboxylic acid metabolism [ko01210]; biosynthesis of amino acids [ko01230]; glycine, serine and threonine metabolism [ko00260]; cysteine and methionine metabolism [ko00270]; lysine biosynthesis [ko00300]; monobactam biosynthesis [ko00261];	aspartate-semialdehyde dehydrogenase [EC:1.2.1.11]	Carbon metabolism [PATH:ko01200]; Fatty acid metabolism [PATH:ko01212]; Propanoate metabolism [PATH:ko00640]; Fatty acid degradation [PATH:ko00071]; Valine, leucine and isoleucine degradation [PATH:ko00280]; beta-Alanine metabolism [PATH:ko00410];	Overview; Carbohydrate metabolism; Lipid metabolism; Amino acid metabolism; Metabolism of other amino acids;		217.292	70.8048	96.0447	100.1	404.059	40.6218		1.40351	0.457335	0.620363	0.646557	2.60986	0.26238
PITG_02925	K00053	Amino acid transport and metabolism	2-oxocarboxylic acid metabolism [ko01210]; biosynthesis of amino acids [ko01230]; valine, leucine and isoleucine biosynthesis [ko00290]; pantothenate and coa biosynthesis [ko00770];	ketol-acid reductoisomerase [EC:1.1.1.86]	Nitrogen metabolism [PATH:ko00910]; Alanine, aspartate and glutamate metabolism [PATH:ko00250]; Arginine biosynthesis [PATH:ko00220]; Taurine and hypotaurine metabolism [PATH:ko00430];	Energy metabolism; Amino acid metabolism; Metabolism of other amino acids;		40.5664	0.200168	10.7667	3.02655	0.939524	0.248017		4.3661	0.0215437	1.1588	0.325743	0.101119	0.0266937
PITG_02973	K12657	Amino acid transport and metabolism	biosynthesis of amino acids [ko01230]; arginine and proline metabolism [ko00330];	delta-1-pyrroline-5-carboxylate synthetase [EC:1.2.1.41;2.7.2.11]	Alanine, aspartate and glutamate metabolism [PATH:ko00250];	Amino acid metabolism;		507.051	6.5647	99.3273	50.8259	171.53	65.074		3.37894	0.0437465	0.661908	0.338699	1.14306	0.433647
PITG_03101	K12659	Amino acid transport and metabolism	2-oxocarboxylic acid metabolism [ko01210]; biosynthesis of amino acids [ko01230]; arginine biosynthesis [ko00220];	N-acetyl-gamma-glutamyl-phosphate reductase / acetylglutamate kinase [EC:2.7.2.8;1.2.1.38]	One carbon pool by folate [PATH:ko00670];	Metabolism of cofactors and vitamins;		53.98	1.02073	18.5773	3.06174	8.81868	7.79158		3.47324	0.0656771	1.19532	0.197002	0.567422	0.501335
PITG_03410	K01653	Amino acid transport and metabolism	2-oxocarboxylic acid metabolism [ko01210]; biosynthesis of amino acids [ko01230]; butanoate metabolism [ko00650]; c5-branched dibasic acid metabolism [ko00660]; valine, leucine and isoleucine biosynthesis [ko00290]; pantothenate and coa biosynthesis [ko00770];	acetolactate synthase I/III small subunit [EC:2.2.1.6]	One carbon pool by folate [PATH:ko00670];	Metabolism of cofactors and vitamins;		37.8768	0.679608	13.4289	1.63821	5.60386	4.37841		3.57296	0.0641081	1.26677	0.154534	0.528618	0.413019
PITG_03427	K00815	Amino acid transport and metabolism	biosynthesis of amino acids [ko01230]; cysteine and methionine metabolism [ko00270]; tyrosine metabolism [ko00350]; phenylalanine metabolism [ko00360]; phenylalanine, tyrosine and tryptophan biosynthesis [ko00400]; ubiquinone and other terpenoid-quinone biosynthesis [ko00130]; isoquinoline alkaloid biosynthesis [ko00950]; tropane, piperidine and pyridine alkaloid biosynthesis [ko00960]; novobioci…	tyrosine aminotransferase [EC:2.6.1.5]	One carbon pool by folate [PATH:ko00670];	Metabolism of cofactors and vitamins;		79.4789	38.9299	102.028	66.4235	60.9231	27.8608		1.26948	0.621811	1.62964	1.06095	0.973099	0.445009
PITG_03593	K00814	Amino acid transport and metabolism	carbon metabolism [ko01200]; 2-oxocarboxylic acid metabolism [ko01210]; biosynthesis of amino acids [ko01230]; carbon fixation in photosynthetic organisms [ko00710]; alanine, aspartate and glutamate metabolism [ko00250]; arginine biosynthesis [ko00220];	alanine transaminase [EC:2.6.1.2]	Purine metabolism [PATH:ko00230]; Caffeine metabolism [PATH:ko00232];	Nucleotide metabolism; Biosynthesis of other secondary metabolites;		0.0517043	2.73899	1.05432	1.09142	0.416389	1.08007		0.048225	2.55467	0.983375	1.01797	0.388369	1.00739
PITG_03599	K00814	Amino acid transport and metabolism	carbon metabolism [ko01200]; 2-oxocarboxylic acid metabolism [ko01210]; biosynthesis of amino acids [ko01230]; carbon fixation in photosynthetic organisms [ko00710]; alanine, aspartate and glutamate metabolism [ko00250]; arginine biosynthesis [ko00220];	alanine transaminase [EC:2.6.1.2]	Purine metabolism [PATH:ko00230]; Caffeine metabolism [PATH:ko00232];	Nucleotide metabolism; Biosynthesis of other secondary metabolites;
PITG_03620	K00817	Amino acid transport and metabolism	biosynthesis of amino acids [ko01230]; histidine metabolism [ko00340]; tyrosine metabolism [ko00350]; phenylalanine metabolism [ko00360]; phenylalanine, tyrosine and tryptophan biosynthesis [ko00400]; tropane, piperidine and pyridine alkaloid biosynthesis [ko00960]; novobiocin biosynthesis [ko00401];	histidinol-phosphate aminotransferase [EC:2.6.1.9]	Sulfur metabolism [PATH:ko00920];	Energy metabolism;
PITG_03678	K00816	Amino acid transport and metabolism	tryptophan metabolism [ko00380]; selenocompound metabolism [ko00450];	kynurenine---oxoglutarate transaminase / cysteine-S-conjugate beta-lyase / glutamine---phenylpyruvate transaminase [EC:2.6.1.644.4.1.132.6.1.7]	Sulfur metabolism [PATH:ko00920];	Energy metabolism;
PITG_03755	K11358	Amino acid transport and metabolism	2-oxocarboxylic acid metabolism [ko01210]; biosynthesis of amino acids [ko01230]; alanine, aspartate and glutamate metabolism [ko00250]; cysteine and methionine metabolism [ko00270]; arginine biosynthesis [ko00220]; arginine and proline metabolism [ko00330]; tyrosine metabolism [ko00350]; phenylalanine metabolism [ko00360]; phenylalanine, tyrosine and tryptophan biosynthesis [ko00400]; isoquinoli…	aspartate aminotransferase [EC:2.6.1.1]	Arachidonic acid metabolism [PATH:ko00590]; Glutathione metabolism [PATH:ko00480];	Lipid metabolism; Metabolism of other amino acids;
PITG_04441	K00052	Amino acid transport and metabolism	2-oxocarboxylic acid metabolism [ko01210]; biosynthesis of amino acids [ko01230]; c5-branched dibasic acid metabolism [ko00660]; valine, leucine and isoleucine biosynthesis [ko00290];	3-isopropylmalate dehydrogenase [EC:1.1.1.85]	Degradation of aromatic compounds [PATH:ko01220]; Tyrosine metabolism [PATH:ko00350];	Overview; Amino acid metabolism;
PITG_04658	K01968	Amino acid transport and metabolism	valine, leucine and isoleucine degradation [ko00280];	3-methylcrotonyl-CoA carboxylase alpha subunit [EC:6.4.1.4]	Degradation of aromatic compounds [PATH:ko01220]; Tyrosine metabolism [PATH:ko00350];			96.8111	5.32721	2.58154	7.07403	43.1384	147.145		1.92291	0.105811	0.0512757	0.140508	0.856835	2.92266
PITG_04851	K01476	Amino acid transport and metabolism	biosynthesis of amino acids [ko01230]; arginine biosynthesis [ko00220]; arginine and proline metabolism [ko00330];	arginase [EC:3.5.3.1]	Tyrosine metabolism [PATH:ko00350]; Isoquinoline alkaloid biosynthesis [PATH:ko00950]; Betalain biosynthesis [PATH:ko00965];	Amino acid metabolism; Metabolism of cofactors and vitamins; Biosynthesis of other secondary metabolites;		239.948	11.209	7.63217	11.2311	41.1454	137.025		3.21222	0.150057	0.102173	0.150352	0.550819	1.83438
PITG_04877	K12259	Amino acid transport and metabolism	arginine and proline metabolism [ko00330];	polyamine oxidase [EC:1.5.3.16]	Tyrosine metabolism [PATH:ko00350]; Isoquinoline alkaloid biosynthesis [PATH:ko00950]; Betalain biosynthesis [PATH:ko00965];	Amino acid metabolism; Metabolism of cofactors and vitamins; Biosynthesis of other secondary metabolites;		96.9251	1.83168	56.4061	6.64274	23.7181	80.6244		2.18506	0.041293	1.27161	0.149753	0.534697	1.81758
PITG_05318	K13501	Amino acid transport and metabolism	biosynthesis of amino acids [ko01230]; phenylalanine, tyrosine and tryptophan biosynthesis [ko00400];	anthranilate synthase / indole-3-glycerol phosphate synthase / phosphoribosylanthranilate isomerase [EC:5.3.1.24;4.1.1.48;4.1.3.27]	Porphyrin and chlorophyll metabolism [PATH:ko00860];	Metabolism of cofactors and vitamins;		134.31	39.0567	39.2183	29.9592	37.0968	135.603		1.94069	0.564343	0.566679	0.432891	0.536024	1.95938
PITG_05446	K01586	Amino acid transport and metabolism	biosynthesis of amino acids [ko01230]; lysine biosynthesis [ko00300];	diaminopimelate decarboxylase [EC:4.1.1.20]	Carbon metabolism [PATH:ko01200]; Fatty acid metabolism [PATH:ko01212]; Pyruvate metabolism [PATH:ko00620]; Glyoxylate and dicarboxylate metabolism [PATH:ko00630]; Propanoate metabolism [PATH:ko00640]; Butanoate metabolism [PATH:ko00650]; Carbon fixation pathways in prokaryotes [PATH:ko00720]; Fatty acid degradation [PATH:ko00071]; Synthesis and degradation of ketone bodies [PATH:ko00072]; Valine…	Overview; Carbohydrate metabolism; Energy metabolism; Lipid metabolism; Amino acid metabolism; Metabolism of terpenoids and polyketides; Xenobiotics biodegradation and metabolism;		30.7747	9.02026	78.6402	11.5497	8.39992	47.9368		0.991019	0.290474	2.5324	0.371928	0.270497	1.54368
PITG_05539	K13566	Amino acid transport and metabolism	alanine, aspartate and glutamate metabolism [ko00250];	omega-amidase [EC:3.5.1.3]	Glycerolipid metabolism [PATH:ko00561];	Lipid metabolism;
PITG_05805	K01694	Amino acid transport and metabolism	biosynthesis of amino acids [ko01230]; glycine, serine and threonine metabolism [ko00260]; phenylalanine, tyrosine and tryptophan biosynthesis [ko00400];	tryptophan synthase [EC:4.2.1.20]	Lipopolysaccharide biosynthesis [PATH:ko00540];	Glycan biosynthesis and metabolism;
PITG_05832	K12657	Amino acid transport and metabolism	biosynthesis of amino acids [ko01230]; arginine and proline metabolism [ko00330];	delta-1-pyrroline-5-carboxylate synthetase [EC:1.2.1.41;2.7.2.11]	Pyrimidine metabolism [PATH:ko00240]; Drug metabolism - other enzymes [PATH:ko00983];	Nucleotide metabolism; Xenobiotics biodegradation and metabolism;
PITG_05953	K06720	Amino acid transport and metabolism	glycine, serine and threonine metabolism [ko00260];	L-ectoine synthase [EC:4.2.1.108]	Pyrimidine metabolism [PATH:ko00240];
PITG_07039	K01444	Amino acid transport and metabolism	other glycan degradation [ko00511];	N4-(beta-N-acetylglucosaminyl)-L-asparaginase [EC:3.5.1.26]	Galactose metabolism [PATH:ko00052]; Amino sugar and nucleotide sugar metabolism [PATH:ko00520];	Carbohydrate metabolism;		218.283	78.316	26.563	80.2315	309.234	92.1433		1.62742	0.583888	0.198041	0.598169	2.3055	0.686978
PITG_07975	K01969	Amino acid transport and metabolism	valine, leucine and isoleucine degradation [ko00280];	3-methylcrotonyl-CoA carboxylase beta subunit [EC:6.4.1.4]	Glycerolipid metabolism [PATH:ko00561]; Glycerophospholipid metabolism [PATH:ko00564];	Lipid metabolism;		129.722	48.1489	17.7186	47.3995	116.81	33.4491		1.97924	0.734633	0.270342	0.723198	1.78223	0.510351
PITG_09698	K14152	Amino acid transport and metabolism	biosynthesis of amino acids [ko01230]; histidine metabolism [ko00340];	phosphoribosyl-ATP pyrophosphohydrolase / phosphoribosyl-AMP cyclohydrolase / histidinol dehydrogenase [EC:1.1.1.23;3.5.4.19;3.6.1.31]	Fatty acid metabolism [PATH:ko01212]; Fatty acid elongation [PATH:ko00062];
PITG_09807	K00457	Amino acid transport and metabolism	tyrosine metabolism [ko00350]; phenylalanine metabolism [ko00360]; ubiquinone and other terpenoid-quinone biosynthesis [ko00130];	4-hydroxyphenylpyruvate dioxygenase [EC:1.13.11.27]	Folate biosynthesis [PATH:ko00790]; Aminobenzoate degradation [PATH:ko00627];	Metabolism of cofactors and vitamins; Xenobiotics biodegradation and metabolism;		107.575	242.036	645.076	226.123	284.711	64.7412		0.411046	0.924823	2.46485	0.864021	1.08789	0.247377
PITG_09815	K01658	Amino acid transport and metabolism	biosynthesis of amino acids [ko01230]; phenylalanine, tyrosine and tryptophan biosynthesis [ko00400];	anthranilate synthase component II [EC:4.1.3.27]	Folate biosynthesis [PATH:ko00790]; Aminobenzoate degradation [PATH:ko00627];	Metabolism of cofactors and vitamins; Xenobiotics biodegradation and metabolism;
PITG_10007	K01586	Amino acid transport and metabolism	biosynthesis of amino acids [ko01230]; lysine biosynthesis [ko00300];	diaminopimelate decarboxylase [EC:4.1.1.20]	Aminobenzoate degradation [PATH:ko00627];	Xenobiotics biodegradation and metabolism;		6.33618	27113.4	10057.7	8956.72	11.5792	4.4556		0.000823768	3.52502	1.30761	1.16447	0.00150541	0.000579273
PITG_10264	K00058	Amino acid transport and metabolism	carbon metabolism [ko01200]; biosynthesis of amino acids [ko01230]; methane metabolism [ko00680]; glycine, serine and threonine metabolism [ko00260];	D-3-phosphoglycerate dehydrogenase [EC:1.1.1.95]	Glycerophospholipid metabolism [PATH:ko00564]; Ether lipid metabolism [PATH:ko00565];	Lipid metabolism;		2.07684	107.883	252.712	47.7631	1.1744	1.52887		0.030162	1.56678	3.67013	0.693664	0.0170558	0.0222037
PITG_10509	K00109	Amino acid transport and metabolism	butanoate metabolism [ko00650];	L-2-hydroxyglutarate oxidase [EC:1.1.99.2]	Starch and sucrose metabolism [PATH:ko00500]; Cyanoamino acid metabolism [PATH:ko00460]; Phenylpropanoid biosynthesis [PATH:ko00940];	Carbohydrate metabolism; Metabolism of other amino acids; Biosynthesis of other secondary metabolites;		0.526357	8.65537	19.0019	4.06918	0.141164	2.89889		0.0894838	1.47147	3.23044	0.691785	0.0239988	0.492828
PITG_10590	K00816	Amino acid transport and metabolism	tryptophan metabolism [ko00380]; selenocompound metabolism [ko00450];	kynurenine---oxoglutarate transaminase / cysteine-S-conjugate beta-lyase / glutamine---phenylpyruvate transaminase [EC:2.6.1.644.4.1.132.6.1.7]	Starch and sucrose metabolism [PATH:ko00500]; Cyanoamino acid metabolism [PATH:ko00460]; Phenylpropanoid biosynthesis [PATH:ko00940];	Carbohydrate metabolism; Metabolism of other amino acids; Biosynthesis of other secondary metabolites;		0.19622	18.8116	38.7002	8.17081	0.0652414	0.250873		0.0177856	1.70511	3.50784	0.740614	0.00591358	0.0227395
PITG_10777	K01693	Amino acid transport and metabolism	biosynthesis of amino acids [ko01230]; histidine metabolism [ko00340];	imidazoleglycerol-phosphate dehydratase [EC:4.2.1.19]	Starch and sucrose metabolism [PATH:ko00500]; Cyanoamino acid metabolism [PATH:ko00460]; Phenylpropanoid biosynthesis [PATH:ko00940];	Carbohydrate metabolism; Metabolism of other amino acids; Biosynthesis of other secondary metabolites;		1.32183	1.34328	5.14691	2.51175	0.340466	2.7135		0.59285	0.60247	2.30842	1.12654	0.152701	1.21702
PITG_10866	K00797	Amino acid transport and metabolism	cysteine and methionine metabolism [ko00270]; arginine and proline metabolism [ko00330]; beta-alanine metabolism [ko00410]; glutathione metabolism [ko00480];	spermidine synthase [EC:2.5.1.16]	Galactose metabolism [PATH:ko00052]; Starch and sucrose metabolism [PATH:ko00500];	Carbohydrate metabolism;		18.9697	187.316	105.066	68.5457	0.69514	20.767		0.283582	2.80023	1.57065	1.0247	0.0103918	0.31045
PITG_11719	K00457	Amino acid transport and metabolism	tyrosine metabolism [ko00350]; phenylalanine metabolism [ko00360]; ubiquinone and other terpenoid-quinone biosynthesis [ko00130];	4-hydroxyphenylpyruvate dioxygenase [EC:1.13.11.27]	Biosynthesis of amino acids [PATH:ko01230]; Arginine biosynthesis [PATH:ko00220]; Arginine and proline metabolism [PATH:ko00330];	Overview; Amino acid metabolism;		31.0239	58.1588	146.534	72.0731	74.17	27.7681		0.454309	0.851669	2.14583	1.05543	1.08613	0.406633
PITG_11721	K00457	Amino acid transport and metabolism	tyrosine metabolism [ko00350]; phenylalanine metabolism [ko00360]; ubiquinone and other terpenoid-quinone biosynthesis [ko00130];	4-hydroxyphenylpyruvate dioxygenase [EC:1.13.11.27]	Purine metabolism [PATH:ko00230];	Nucleotide metabolism;		26.8898	1.5607	0.276783	4.96169	26.8071	29.1068		1.8006	0.104508	0.018534	0.332245	1.79506	1.94905
PITG_11935	K12657	Amino acid transport and metabolism	biosynthesis of amino acids [ko01230]; arginine and proline metabolism [ko00330];	delta-1-pyrroline-5-carboxylate synthetase [EC:1.2.1.41;2.7.2.11]	Carbon metabolism [PATH:ko01200]; Carbon fixation pathways in prokaryotes [PATH:ko00720]; One carbon pool by folate [PATH:ko00670];	Overview; Energy metabolism; Metabolism of cofactors and vitamins;		122.164	176.306	159.45	387.744	539.226	163.996		0.473231	0.682966	0.617669	1.50202	2.08883	0.635282
PITG_12161	K12657	Amino acid transport and metabolism	biosynthesis of amino acids [ko01230]; arginine and proline metabolism [ko00330];	delta-1-pyrroline-5-carboxylate synthetase [EC:1.2.1.41;2.7.2.11]	Oxidative phosphorylation [PATH:ko00190];	Energy metabolism;		40.5799	60.1891	100.714	51.2657	205.217	20.1832		0.509213	0.755278	1.2638	0.643303	2.57514	0.253267
PITG_12837	K12251	Amino acid transport and metabolism	arginine and proline metabolism [ko00330];	N-carbamoylputrescine amidase [EC:3.5.1.53]	Butanoate metabolism [PATH:ko00650]; Synthesis and degradation of ketone bodies [PATH:ko00072]; Valine, leucine and isoleucine degradation [PATH:ko00280]; Geraniol degradation [PATH:ko00281];	Carbohydrate metabolism; Lipid metabolism; Amino acid metabolism; Metabolism of terpenoids and polyketides;		44.5675	28.5542	69.3634	39.0606	82.1358	38.6768		0.884399	0.566629	1.37645	0.775119	1.6299	0.767502
PITG_13165	K00058	Amino acid transport and metabolism	carbon metabolism [ko01200]; biosynthesis of amino acids [ko01230]; methane metabolism [ko00680]; glycine, serine and threonine metabolism [ko00260];	D-3-phosphoglycerate dehydrogenase [EC:1.1.1.95]	Nitrogen metabolism [PATH:ko00910];	Energy metabolism;		15.4503	11.9085	6.90983	9.37065	0.405707	7.76714		1.78919	1.37904	0.800179	1.08515	0.0469821	0.899458
PITG_13176	K01586	Amino acid transport and metabolism	biosynthesis of amino acids [ko01230]; lysine biosynthesis [ko00300];	diaminopimelate decarboxylase [EC:4.1.1.20]	Nitrogen metabolism [PATH:ko00910];	Energy metabolism;		81.5088	8.17678	22.5123	15.0041	75.973	72.1363		1.77636	0.178201	0.490622	0.326992	1.65572	1.5721
PITG_13262	K01697	Amino acid transport and metabolism	biosynthesis of amino acids [ko01230]; glycine, serine and threonine metabolism [ko00260]; cysteine and methionine metabolism [ko00270];	cystathionine beta-synthase [EC:4.2.1.22]	Carbon metabolism [PATH:ko01200]; 2-Oxocarboxylic acid metabolism [PATH:ko01210]; Biosynthesis of amino acids [PATH:ko01230]; Citrate cycle (TCA cycle) [PATH:ko00020]; Glyoxylate and dicarboxylate metabolism [PATH:ko00630]; Carbon fixation pathways in prokaryotes [PATH:ko00720];	Overview; Carbohydrate metabolism; Energy metabolism;		291.702	40.526	10.7046	74.7025	86.8418	372.27		1.99626	0.277339	0.0732571	0.511225	0.594301	2.54762
PITG_13490	K01712	Amino acid transport and metabolism	histidine metabolism [ko00340];	urocanate hydratase [EC:4.2.1.49]	2-Oxocarboxylic acid metabolism [PATH:ko01210]; Biosynthesis of amino acids [PATH:ko01230]; Valine, leucine and isoleucine biosynthesis [PATH:ko00290];	Overview; Amino acid metabolism;		26.8307	9.7274	12.6055	16.384	21.9268	56.2144		1.12037	0.406186	0.526366	0.684146	0.915596	2.34734
PITG_14179	K01915	Amino acid transport and metabolism	biosynthesis of amino acids [ko01230]; glyoxylate and dicarboxylate metabolism [ko00630]; nitrogen metabolism [ko00910]; alanine, aspartate and glutamate metabolism [ko00250]; arginine biosynthesis [ko00220];	glutamine synthetase [EC:6.3.1.2]	Carbon metabolism [PATH:ko01200]; Biosynthesis of amino acids [PATH:ko01230]; Glycolysis / Gluconeogenesis [PATH:ko00010]; Fructose and mannose metabolism [PATH:ko00051]; Inositol phosphate metabolism [PATH:ko00562]; Carbon fixation in photosynthetic organisms [PATH:ko00710];	Overview; Carbohydrate metabolism; Energy metabolism;		145.966	43.1384	12.8837	34.2175	29.6576	170.218		2.00833	0.593537	0.177265	0.470795	0.408057	2.34202
PITG_14180	K01915	Amino acid transport and metabolism	biosynthesis of amino acids [ko01230]; glyoxylate and dicarboxylate metabolism [ko00630]; nitrogen metabolism [ko00910]; alanine, aspartate and glutamate metabolism [ko00250]; arginine biosynthesis [ko00220];	glutamine synthetase [EC:6.3.1.2]	Pentose and glucuronate interconversions [PATH:ko00040]; Fructose and mannose metabolism [PATH:ko00051];	Carbohydrate metabolism;		572.945	215.858	257.515	158.293	152.913	371.183		1.98858	0.749201	0.893784	0.549404	0.53073	1.2883
PITG_14697	K01697	Amino acid transport and metabolism	biosynthesis of amino acids [ko01230]; glycine, serine and threonine metabolism [ko00260]; cysteine and methionine metabolism [ko00270];	cystathionine beta-synthase [EC:4.2.1.22]	Biosynthesis of amino acids [PATH:ko01230]; Glyoxylate and dicarboxylate metabolism [PATH:ko00630]; Nitrogen metabolism [PATH:ko00910]; Alanine, aspartate and glutamate metabolism [PATH:ko00250]; Arginine biosynthesis [PATH:ko00220];	Overview; Carbohydrate metabolism; Energy metabolism; Amino acid metabolism;		18.9334	2.19421	0.582911	4.59861	1.88022	0.324017		3.98411	0.461721	0.122661	0.967674	0.39565	0.0681822
PITG_15294	K00013	Amino acid transport and metabolism	biosynthesis of amino acids [ko01230]; histidine metabolism [ko00340];	histidinol dehydrogenase [EC:1.1.1.23]	Oxidative phosphorylation [PATH:ko00190];	Energy metabolism;		96.0349	34.5927	217.526	133.005	234.782	32.2458		0.770142	0.277412	1.74443	1.06662	1.88281	0.258592
PITG_15449	K00826	Amino acid transport and metabolism	2-oxocarboxylic acid metabolism [ko01210]; biosynthesis of amino acids [ko01230]; cysteine and methionine metabolism [ko00270]; valine, leucine and isoleucine degradation [ko00280]; valine, leucine and isoleucine biosynthesis [ko00290]; pantothenate and coa biosynthesis [ko00770];	branched-chain amino acid aminotransferase [EC:2.6.1.42]	Oxidative phosphorylation [PATH:ko00190];	Energy metabolism;		844.731	91.5101	19.7397	181.479	1440.15	209.778		1.81833	0.196981	0.0424909	0.390644	3.09999	0.45156
PITG_16102	K00547	Amino acid transport and metabolism	cysteine and methionine metabolism [ko00270];	homocysteine S-methyltransferase [EC:2.1.1.10]	Oxidative phosphorylation [PATH:ko00190];	Energy metabolism;		82.4652	34.4743	77.5234	60.3827	132.411	35.8018		1.16956	0.48893	1.09947	0.856375	1.87791	0.507757
PITG_17032	K00766	Amino acid transport and metabolism	biosynthesis of amino acids [ko01230]; phenylalanine, tyrosine and tryptophan biosynthesis [ko00400];	anthranilate phosphoribosyltransferase [EC:2.4.2.18]	Starch and sucrose metabolism [PATH:ko00500]; Cyanoamino acid metabolism [PATH:ko00460]; Phenylpropanoid biosynthesis [PATH:ko00940];	Carbohydrate metabolism; Metabolism of other amino acids; Biosynthesis of other secondary metabolites;		86.9088	75.56	185.637	160.718	50.6	43.6856		0.864607	0.751703	1.8468	1.59889	0.503391	0.434604
PITG_17471	K01555	Amino acid transport and metabolism	tyrosine metabolism [ko00350]; styrene degradation [ko00643];	fumarylacetoacetase [EC:3.7.1.2]	Nicotinate and nicotinamide metabolism [PATH:ko00760];	Metabolism of cofactors and vitamins;		1052.63	431.477	209.572	323.231	2253.27	288.813		1.38534	0.567858	0.275813	0.425398	2.96549	0.380101
PITG_17516	K00789	Amino acid transport and metabolism	biosynthesis of amino acids [ko01230]; cysteine and methionine metabolism [ko00270];	S-adenosylmethionine synthetase [EC:2.5.1.6]	Tyrosine metabolism [PATH:ko00350]; Phenylalanine metabolism [PATH:ko00360];	Amino acid metabolism;		1398.35	214.661	86.583	261.127	869.382	658.384		2.40508	0.369205	0.148918	0.449125	1.49529	1.13238
PITG_17608	K00797	Amino acid transport and metabolism	cysteine and methionine metabolism [ko00270]; arginine and proline metabolism [ko00330]; beta-alanine metabolism [ko00410]; glutathione metabolism [ko00480];	spermidine synthase [EC:2.5.1.16]	Carbon metabolism [PATH:ko01200]; Pentose phosphate pathway [PATH:ko00030];	Overview; Carbohydrate metabolism;		305.516	76.8672	20.5891	47.724	209.916	349.719		1.81435	0.456487	0.122271	0.283416	1.24662	2.07686
PITG_17925	K13830	Amino acid transport and metabolism	biosynthesis of amino acids [ko01230]; phenylalanine, tyrosine and tryptophan biosynthesis [ko00400];	pentafunctional AROM polypeptide [EC:2.5.1.19;2.7.1.71;1.1.1.25;4.2.1.10;4.2.3.4]	Glycosylphosphatidylinositol(GPI)-anchor biosynthesis [PATH:ko00563];	Glycan biosynthesis and metabolism;
PITG_17998	K00020	Amino acid transport and metabolism	valine, leucine and isoleucine degradation [ko00280];	3-hydroxyisobutyrate dehydrogenase [EC:1.1.1.31]	Galactose metabolism [PATH:ko00052]; N-Glycan biosynthesis [PATH:ko00510]; Various types of N-glycan biosynthesis [PATH:ko00513]; Other types of O-glycan biosynthesis [PATH:ko00514]; Glycosaminoglycan biosynthesis - keratan sulfate [PATH:ko00533]; Glycosphingolipid biosynthesis - lacto and neolacto series [PATH:ko00601];	Carbohydrate metabolism; Glycan biosynthesis and metabolism;		2.43749	3.41925	0.639149	1.21549	1.27879	4.12555		1.11507	1.56419	0.292389	0.556045	0.585002	1.8873
PITG_17999	K00020	Amino acid transport and metabolism	valine, leucine and isoleucine degradation [ko00280];	3-hydroxyisobutyrate dehydrogenase [EC:1.1.1.31]	Carbon metabolism [PATH:ko01200]; Glycolysis / Gluconeogenesis [PATH:ko00010];	Overview; Carbohydrate metabolism;		37.3848	0.993199	16.3949	27.7038	145.727	77.0218		0.734895	0.0195239	0.322283	0.54459	2.86465	1.51406
PITG_19148	K00772	Amino acid transport and metabolism	cysteine and methionine metabolism [ko00270];	5'-methylthioadenosine phosphorylase [EC:2.4.2.28]	Fatty acid metabolism [PATH:ko01212]; Pyruvate metabolism [PATH:ko00620]; Propanoate metabolism [PATH:ko00640]; Fatty acid biosynthesis [PATH:ko00061]; Aflatoxin biosynthesis [PATH:ko00254];	Overview; Carbohydrate metabolism; Lipid metabolism; Biosynthesis of other secondary metabolites;		4.32871	8.24449	2.10767	2.8233	2.19815	5.87714		1.01536	1.93385	0.494382	0.662243	0.515605	1.37856
PITG_19428	K14170	Amino acid transport and metabolism	Phenylalanine, tyrosine and tryptophan biosynthesis [Ko00400]	chorismate mutase/prephenate dehydratase [EC:5.4.99.5;4.2.1.51]	Riboflavin metabolism [PATH:ko00740];	Metabolism of cofactors and vitamins;		89.6572	89.9263	546.166	189.287	591.997	14.8362		0.353475	0.354536	2.15327	0.746266	2.33396	0.058492
PITG_19429	K14170	Amino acid transport and metabolism	Phenylalanine, tyrosine and tryptophan biosynthesis [Ko00400]	chorismate mutase/prephenate dehydratase [EC:5.4.99.5;4.2.1.51]	Folate biosynthesis [PATH:ko00790];	Metabolism of cofactors and vitamins;		684.239	183.901	348.144	329.888	1608.08	205.327		1.22201	0.328437	0.621765	0.589159	2.87193	0.366702
PITG_19902	K00457	Amino acid transport and metabolism	tyrosine metabolism [ko00350]; phenylalanine metabolism [ko00360]; ubiquinone and other terpenoid-quinone biosynthesis [ko00130];	4-hydroxyphenylpyruvate dioxygenase [EC:1.13.11.27]	Sphingolipid metabolism [PATH:ko00600];			36.5816	33.3198	65.8787	39.9254	43.3936	27.3823		0.890492	0.811091	1.60366	0.971889	1.05631	0.666556
PITG_20491	K01555	Amino acid transport and metabolism	tyrosine metabolism [ko00350]; styrene degradation [ko00643];	fumarylacetoacetase [EC:3.7.1.2]	Biosynthesis of amino acids [PATH:ko01230]; Phenylalanine, tyrosine and tryptophan biosynthesis [PATH:ko00400];	Overview; Amino acid metabolism;		8.20653	8.23072	6.71422	5.79239	8.49366	14.3467		0.950854	0.953657	0.777947	0.671138	0.984122	1.66228
PITG_20759	K01687	Amino acid transport and metabolism	2-oxocarboxylic acid metabolism [ko01210]; biosynthesis of amino acids [ko01230]; valine, leucine and isoleucine biosynthesis [ko00290]; pantothenate and coa biosynthesis [ko00770];	dihydroxy-acid dehydratase [EC:4.2.1.9]	Alanine, aspartate and glutamate metabolism [PATH:ko00250];	Amino acid metabolism;		10.8017	11.4072	9.37254	8.13562	4.23617	11.7327		1.16385	1.22909	1.00986	0.876591	0.456435	1.26416
PITG_20965	K01693	Amino acid transport and metabolism	biosynthesis of amino acids [ko01230]; histidine metabolism [ko00340];	imidazoleglycerol-phosphate dehydratase [EC:4.2.1.19]	Folate biosynthesis [PATH:ko00790];	Metabolism of cofactors and vitamins;		155.334	60.6271	19.8903	56.5328	265.461	105.383		1.40525	0.548473	0.179941	0.511433	2.40153	0.953366
PITG_21620	K01555	Amino acid transport and metabolism	tyrosine metabolism [ko00350]; styrene degradation [ko00643];	fumarylacetoacetase [EC:3.7.1.2]	Cutin, suberine and wax biosynthesis [PATH:ko00073];	Lipid metabolism;		143.4	22.9468	74.2863	47.8461	200.948	17.0947		1.69864	0.271816	0.879956	0.566759	2.38033	0.202495
PITG_21806	K01555	Amino acid transport and metabolism	tyrosine metabolism [ko00350]; styrene degradation [ko00643];	fumarylacetoacetase [EC:3.7.1.2]	Cutin, suberine and wax biosynthesis [PATH:ko00073];	Lipid metabolism;
PITG_22069	K01476	Amino acid transport and metabolism	biosynthesis of amino acids [ko01230]; arginine biosynthesis [ko00220]; arginine and proline metabolism [ko00330];	arginase [EC:3.5.3.1]	Cutin, suberine and wax biosynthesis [PATH:ko00073];			18.3477	45.9239	29.319	22.1411	47.307	9.23732		0.639009	1.59943	1.02112	0.771126	1.6476	0.321716
PITG_22313	K12657	Amino acid transport and metabolism	biosynthesis of amino acids [ko01230]; arginine and proline metabolism [ko00330];	delta-1-pyrroline-5-carboxylate synthetase [EC:1.2.1.41;2.7.2.11]	Cutin, suberine and wax biosynthesis [PATH:ko00073];	Lipid metabolism;		0.537596	1.29869	2.13944	1.17162	0.648888	3.6462		0.341605	0.825223	1.35946	0.744481	0.412323	2.3169
PITG_22685	K01687	Amino acid transport and metabolism	2-oxocarboxylic acid metabolism [ko01210]; biosynthesis of amino acids [ko01230]; valine, leucine and isoleucine biosynthesis [ko00290]; pantothenate and coa biosynthesis [ko00770];	dihydroxy-acid dehydratase [EC:4.2.1.9]	Glycerolipid metabolism [PATH:ko00561]; Glycerophospholipid metabolism [PATH:ko00564];	Lipid metabolism;		0	0.0233826	0	0	0	0.0109911		0	4.08148	0	0	0	1.91852
PITG_22928	K00252	Amino acid transport and metabolism	fatty acid degradation [ko00071]; lysine degradation [ko00310]; tryptophan metabolism [ko00380]; benzoate degradation [ko00362];	glutaryl-CoA dehydrogenase [EC:1.3.8.6]	Retinol metabolism [PATH:ko00830];	Metabolism of cofactors and vitamins;
PITG_00034	K00294	Amino acid transport and metabolism	alanine, aspartate and glutamate metabolism [ko00250]; arginine and proline metabolism [ko00330];	1-pyrroline-5-carboxylate dehydrogenase [EC:1.2.1.88]	Degradation of aromatic compounds [PATH:ko01220]; Glycolysis / Gluconeogenesis [PATH:ko00010]; Fatty acid degradation [PATH:ko00071]; Tyrosine metabolism [PATH:ko00350]; Retinol metabolism [PATH:ko00830]; Chloroalkane and chloroalkene degradation [PATH:ko00625]; Naphthalene degradation [PATH:ko00626]; Metabolism of xenobiotics by cytochrome P450 [PATH:ko00980]; Drug metabolism - cytochrome P450 […	Overview; Carbohydrate metabolism; Lipid metabolism; Amino acid metabolism; Metabolism of cofactors and vitamins; Xenobiotics biodegradation and metabolism;		174.223	97.1131	44.2179	57.0364	27.2483	109.768		2.05127	1.14339	0.520612	0.671534	0.320815	1.29239
PITG_00133	K00831	Amino acid transport and metabolism	carbon metabolism [ko01200]; biosynthesis of amino acids [ko01230]; methane metabolism [ko00680]; glycine, serine and threonine metabolism [ko00260]; vitamin b6 metabolism [ko00750];	phosphoserine aminotransferase [EC:2.6.1.52]	Degradation of aromatic compounds [PATH:ko01220]; Glycolysis / Gluconeogenesis [PATH:ko00010]; Fatty acid degradation [PATH:ko00071]; Tyrosine metabolism [PATH:ko00350]; Retinol metabolism [PATH:ko00830]; Chloroalkane and chloroalkene degradation [PATH:ko00625]; Naphthalene degradation [PATH:ko00626]; Metabolism of xenobiotics by cytochrome P450 [PATH:ko00980]; Drug metabolism - cytochrome P450 […			0.0722576	0.424377	0.266026	0.337604	0.0759229	0.0480349		0.35414	2.0799	1.30381	1.65462	0.372103	0.235422
PITG_00163	K01754	Amino acid transport and metabolism	carbon metabolism [ko01200]; biosynthesis of amino acids [ko01230]; glycine, serine and threonine metabolism [ko00260]; valine, leucine and isoleucine biosynthesis [ko00290];	threonine dehydratase [EC:4.3.1.19]	Degradation of aromatic compounds [PATH:ko01220]; Glycolysis / Gluconeogenesis [PATH:ko00010]; Fatty acid degradation [PATH:ko00071]; Tyrosine metabolism [PATH:ko00350]; Retinol metabolism [PATH:ko00830]; Chloroalkane and chloroalkene degradation [PATH:ko00625]; Naphthalene degradation [PATH:ko00626]; Metabolism of xenobiotics by cytochrome P450 [PATH:ko00980]; Drug metabolism - cytochrome P450 […			109.476	83.2488	47.6509	58.2497	4.65606	12.5999		2.07944	1.58127	0.905105	1.10642	0.0884395	0.239329
PITG_00623	K00823	Amino acid transport and metabolism	propanoate metabolism [ko00640]; butanoate metabolism [ko00650]; alanine, aspartate and glutamate metabolism [ko00250]; beta-alanine metabolism [ko00410];	4-aminobutyrate aminotransferase [EC:2.6.1.19]	Pentose and glucuronate interconversions [PATH:ko00040]; Fructose and mannose metabolism [PATH:ko00051];	Carbohydrate metabolism;		0	0.196019	0.127635	0.409695	0	0.613785		0	0.873047	0.568472	1.82474	0	2.73374
PITG_00805	K00108	Amino acid transport and metabolism	glycine, serine and threonine metabolism [ko00260];	choline dehydrogenase [EC:1.1.99.1]	Carbon metabolism [PATH:ko01200]; Citrate cycle (TCA cycle) [PATH:ko00020]; Pyruvate metabolism [PATH:ko00620]; Glyoxylate and dicarboxylate metabolism [PATH:ko00630]; Carbon fixation in photosynthetic organisms [PATH:ko00710]; Carbon fixation pathways in prokaryotes [PATH:ko00720]; Methane metabolism [PATH:ko00680]; Cysteine and methionine metabolism [PATH:ko00270];	Overview; Carbohydrate metabolism; Energy metabolism; Amino acid metabolism;		120.204	23.5629	18.4908	42.8517	30.5212	19.0059		2.83237	0.555212	0.435699	1.00971	0.719171	0.447836
PITG_00880	K10712	Amino acid transport and metabolism	taurine and hypotaurine metabolism [ko00430];	cysteamine dioxygenase [EC:1.13.11.19]	Carbon metabolism [PATH:ko01200]; Pyruvate metabolism [PATH:ko00620]; Carbon fixation in photosynthetic organisms [PATH:ko00710];	Overview; Carbohydrate metabolism; Energy metabolism;		18.8079	7.4128	24.8574	10.6642	12.7096	7.07505		1.38417	0.545547	1.82939	0.784833	0.935371	0.520691
PITG_01062	K01611	Amino acid transport and metabolism	cysteine and methionine metabolism [ko00270]; arginine and proline metabolism [ko00330];	S-adenosylmethionine decarboxylase [EC:4.1.1.50]	2-Oxocarboxylic acid metabolism [PATH:ko01210]; Biosynthesis of amino acids [PATH:ko01230]; Valine, leucine and isoleucine biosynthesis [PATH:ko00290]; Pantothenate and CoA biosynthesis [PATH:ko00770];	Overview; Amino acid metabolism; Metabolism of cofactors and vitamins;
PITG_01146	K01008	Amino acid transport and metabolism	selenocompound metabolism [ko00450];	selenide, water dikinase [EC:2.7.9.3]	Fatty acid metabolism [PATH:ko01212]; Fatty acid biosynthesis [PATH:ko00061]; Biosynthesis of unsaturated fatty acids [PATH:ko01040]; Biotin metabolism [PATH:ko00780];	Overview; Lipid metabolism; Metabolism of cofactors and vitamins;
PITG_01188	K15849	Amino acid transport and metabolism	biosynthesis of amino acids [ko01230]; tyrosine metabolism [ko00350]; phenylalanine metabolism [ko00360]; phenylalanine, tyrosine and tryptophan biosynthesis [ko00400]; isoquinoline alkaloid biosynthesis [ko00950]; tropane, piperidine and pyridine alkaloid biosynthesis [ko00960];	bifunctional aspartate aminotransferase and glutamate/aspartate-prephenate aminotransferase [EC:2.6.1.792.6.1.782.6.1.1]	Fatty acid metabolism [PATH:ko01212]; Fatty acid biosynthesis [PATH:ko00061]; Biosynthesis of unsaturated fatty acids [PATH:ko01040]; Biotin metabolism [PATH:ko00780];	Overview; Lipid metabolism; Metabolism of cofactors and vitamins;		62.1939	9.87383	0.788297	12.9093	66.3264	52.4419		1.82446	0.289649	0.0231247	0.378694	1.94569	1.53839
PITG_01195	K15849	Amino acid transport and metabolism	biosynthesis of amino acids [ko01230]; tyrosine metabolism [ko00350]; phenylalanine metabolism [ko00360]; phenylalanine, tyrosine and tryptophan biosynthesis [ko00400]; isoquinoline alkaloid biosynthesis [ko00950]; tropane, piperidine and pyridine alkaloid biosynthesis [ko00960];	bifunctional aspartate aminotransferase and glutamate/aspartate-prephenate aminotransferase [EC:2.6.1.792.6.1.782.6.1.1]	Folate biosynthesis [PATH:ko00790];	Metabolism of cofactors and vitamins;		48.9393	45.8847	34.7265	22.7291	122.668	9.48691		1.03235	0.967915	0.732538	0.479459	2.58762	0.200121
PITG_01246	K14170	Amino acid transport and metabolism	Biosynthesis of amino acids [ko01230]; Phenylalanine, tyrosine and tryptophan biosynthesis [ko00400];	chorismate mutase/prephenate dehydratase [EC:5.4.99.5;4.2.1.51]	Pentose and glucuronate interconversions [PATH:ko00040]; Metabolism of xenobiotics by cytochrome P450 [PATH:ko00980];			81.5403	160.615	53.9209	60.5535	17.4095	63.0368		1.11935	2.20486	0.740203	0.831253	0.23899	0.865343
PITG_01549	K00135	Amino acid transport and metabolism	butanoate metabolism [ko00650]; alanine, aspartate and glutamate metabolism [ko00250]; lysine degradation [ko00310]; tyrosine metabolism [ko00350];	succinate-semialdehyde dehdyrogenase [EC:1.2.1.79;1.2.1.16]	Glycolysis / Gluconeogenesis [PATH:ko00010]; Pentose and glucuronate interconversions [PATH:ko00040]; Ascorbate and aldarate metabolism [PATH:ko00053]; Pyruvate metabolism [PATH:ko00620]; Fatty acid degradation [PATH:ko00071]; Glycerolipid metabolism [PATH:ko00561]; Valine, leucine and isoleucine degradation [PATH:ko00280]; Lysine degradation [PATH:ko00310]; Arginine and proline metabolism [PATH:…	Carbohydrate metabolism; Lipid metabolism; Amino acid metabolism; Metabolism of other amino acids; Metabolism of terpenoids and polyketides; Xenobiotics biodegradation and metabolism;		264.017	330.514	622.364	286.811	1111.07	11.036		0.603282	0.755228	1.42211	0.655365	2.5388	0.0252173
PITG_01761	K00318	Amino acid transport and metabolism	arginine and proline metabolism [ko00330];	proline dehydrogenase [EC:1.5.-.-]	Carbon metabolism [PATH:ko01200]; Biosynthesis of amino acids [PATH:ko01230]; Glycolysis / Gluconeogenesis [PATH:ko00010]; Carbon fixation in photosynthetic organisms [PATH:ko00710];	Overview; Carbohydrate metabolism; Energy metabolism;
PITG_01768	K03856	Amino acid transport and metabolism	biosynthesis of amino acids [ko01230]; phenylalanine, tyrosine and tryptophan biosynthesis [ko00400];	3-deoxy-7-phosphoheptulonate synthase [EC:2.5.1.54]	Carbon metabolism [PATH:ko01200]; Biosynthesis of amino acids [PATH:ko01230]; Glycolysis / Gluconeogenesis [PATH:ko00010]; Carbon fixation in photosynthetic organisms [PATH:ko00710];	Overview; Carbohydrate metabolism; Energy metabolism;
PITG_01769	K01736	Amino acid transport and metabolism	biosynthesis of amino acids [ko01230]; phenylalanine, tyrosine and tryptophan biosynthesis [ko00400];	chorismate synthase [EC:4.2.3.5]	Carbon metabolism [PATH:ko01200]; Biosynthesis of amino acids [PATH:ko01230]; Glycolysis / Gluconeogenesis [PATH:ko00010]; Carbon fixation in photosynthetic organisms [PATH:ko00710];	Overview; Carbohydrate metabolism; Energy metabolism;		92.9423	116.118	94.2067	91.7413	46.3842	147.027		0.947715	1.18403	0.960608	0.935469	0.472971	1.4992
PITG_01909	K00135	Amino acid transport and metabolism	butanoate metabolism [ko00650]; alanine, aspartate and glutamate metabolism [ko00250]; lysine degradation [ko00310]; tyrosine metabolism [ko00350];	Succinate-semialdehyde dehydrogenase [EC:1.2.1.79;1.2.1.16]	Carbon metabolism [PATH:ko01200]; Citrate cycle (TCA cycle) [PATH:ko00020]; Lysine degradation [PATH:ko00310]; Tryptophan metabolism [PATH:ko00380];	Overview; Carbohydrate metabolism; Amino acid metabolism;		0	0	0	0	0.29301	0.20642		0	0	0	0	3.52013	2.47987
PITG_01910	K00108	Amino acid transport and metabolism	glycine, serine and threonine metabolism [ko00260];	choline dehydrogenase [EC:1.1.99.1]	Carbon metabolism [PATH:ko01200]; Citrate cycle (TCA cycle) [PATH:ko00020]; Lysine degradation [PATH:ko00310]; Tryptophan metabolism [PATH:ko00380];	Overview; Carbohydrate metabolism; Amino acid metabolism;		0.754369	10.718	2.99913	2.96532	0	0.00264599		0.259539	3.68749	1.03185	1.02021	0	0.000910347
PITG_02182	K00003	Amino acid transport and metabolism	biosynthesis of amino acids [ko01230]; glycine, serine and threonine metabolism [ko00260]; cysteine and methionine metabolism [ko00270]; lysine biosynthesis [ko00300];	homoserine dehydrogenase [EC:1.1.1.3]	Fatty acid metabolism [PATH:ko01212]; Fatty acid degradation [PATH:ko00071]; alpha-Linolenic acid metabolism [PATH:ko00592]; Biosynthesis of unsaturated fatty acids [PATH:ko01040];	Overview; Lipid metabolism;		22.7425	206.407	188.838	104.596	27.8178	0.966165		0.247485	2.24613	2.05494	1.13822	0.302715	0.0105139
PITG_02198	K00872	Amino acid transport and metabolism	biosynthesis of amino acids [ko01230]; glycine, serine and threonine metabolism [ko00260];	homoserine kinase [EC:2.7.1.39]	Fatty acid metabolism [PATH:ko01212]; Fatty acid degradation [PATH:ko00071]; alpha-Linolenic acid metabolism [PATH:ko00592]; Biosynthesis of unsaturated fatty acids [PATH:ko01040];			2.72909	25.4851	85.3636	87.8866	1.38675	4.54087		0.0789545	0.737302	2.46963	2.54262	0.0401198	0.131371
PITG_02303	K01581	Amino acid transport and metabolism	Arginine and proline metabolism [ko00330]; Glutathione metabolism [ko00480];	ornithine decarboxylase [EC:4.1.1.17]	Carbon metabolism [PATH:ko01200]; Fatty acid metabolism [PATH:ko01212]; Butanoate metabolism [PATH:ko00650]; Fatty acid degradation [PATH:ko00071]; Valine, leucine and isoleucine degradation [PATH:ko00280];	Overview; Carbohydrate metabolism; Lipid metabolism; Amino acid metabolism;		#not specific	#not specific	#not specific	#not specific	0	0.369352		#VALUE!	#VALUE!	#VALUE!	#VALUE!	0	2
PITG_02455	K01581	Amino acid transport and metabolism	Arginine and proline metabolism [ko00330]; Glutathione metabolism [ko00480];	ornithine decarboxylase [EC:4.1.1.17]	Carbon metabolism [PATH:ko01200]; Fatty acid metabolism [PATH:ko01212]; Butanoate metabolism [PATH:ko00650]; Fatty acid degradation [PATH:ko00071]; Valine, leucine and isoleucine degradation [PATH:ko00280];	Overview; Carbohydrate metabolism; Lipid metabolism; Amino acid metabolism;		1.70303	1.62387	21.0827	33.1521	414.548	7.36478		0.0213112	0.0203206	0.263823	0.414856	5.18753	0.0921607
PITG_02765	K01779	Amino acid transport and metabolism	alanine, aspartate and glutamate metabolism [ko00250]; nonribosomal peptide structures [ko01054];	aspartate racemase [EC:5.1.1.13]	Carbon metabolism [PATH:ko01200]; Fatty acid metabolism [PATH:ko01212]; Butanoate metabolism [PATH:ko00650]; Fatty acid degradation [PATH:ko00071]; Valine, leucine and isoleucine degradation [PATH:ko00280];			9.28558	7.2048	6.12354	17.219	5.78185	2.29166		1.16296	0.902358	0.766937	2.15658	0.724142	0.287017
PITG_02782	K05526	Amino acid transport and metabolism	arginine and proline metabolism [ko00330];	succinylglutamate desuccinylase [EC:3.5.1.96]	Carbon metabolism [PATH:ko01200]; Fatty acid metabolism [PATH:ko01212]; Butanoate metabolism [PATH:ko00650]; Fatty acid degradation [PATH:ko00071]; Valine, leucine and isoleucine degradation [PATH:ko00280];			0.206175	0.466334	0.963363	0.7874	0.206406	3.98763		0.186942	0.422831	0.873494	0.713946	0.187151	3.61564
PITG_02857	K01620	Amino acid transport and metabolism	biosynthesis of amino acids [ko01230]; glycine, serine and threonine metabolism [ko00260];	threonine aldolase [EC:4.1.2.5]	Carbon metabolism [PATH:ko01200]; Fatty acid metabolism [PATH:ko01212]; Propanoate metabolism [PATH:ko00640]; Fatty acid degradation [PATH:ko00071]; Valine, leucine and isoleucine degradation [PATH:ko00280]; beta-Alanine metabolism [PATH:ko00410];	Overview; Carbohydrate metabolism; Lipid metabolism; Amino acid metabolism; Metabolism of other amino acids;		58.7865	13.377	2.17564	27.5126	17.2151	204.295		1.09079	0.248211	0.0403692	0.510498	0.319427	3.79071
PITG_02858	K01620	Amino acid transport and metabolism	biosynthesis of amino acids [ko01230]; glycine, serine and threonine metabolism [ko00260];	threonine aldolase [EC:4.1.2.5]	Fatty acid degradation [PATH:ko00071]; Lysine degradation [PATH:ko00310]; Tryptophan metabolism [PATH:ko00380]; Benzoate degradation [PATH:ko00362];	Lipid metabolism; Amino acid metabolism; Xenobiotics biodegradation and metabolism;		41.4341	36.3091	27.6649	77.1023	15.1189	7.18797		1.21379	1.06365	0.810428	2.25867	0.442899	0.210567
PITG_02954	K00108	Amino acid transport and metabolism	glycine, serine and threonine metabolism [ko00260];	choline dehydrogenase [EC:1.1.99.1]	Biosynthesis of amino acids [PATH:ko01230]; Nitrogen metabolism [PATH:ko00910]; Alanine, aspartate and glutamate metabolism [PATH:ko00250];	Overview; Energy metabolism; Amino acid metabolism;		101.301	28.6785	58.7457	61.3268	105.307	40.2689		1.53631	0.434932	0.890923	0.930067	1.59706	0.610709
PITG_02961	K00108	Amino acid transport and metabolism	glycine, serine and threonine metabolism [ko00260];	choline dehydrogenase [EC:1.1.99.1]	Biosynthesis of amino acids [PATH:ko01230]; Nitrogen metabolism [PATH:ko00910]; Alanine, aspartate and glutamate metabolism [PATH:ko00250];	Overview; Energy metabolism; Amino acid metabolism;		392.99	137.175	96.4873	153.816	465.877	234.794		1.59198	0.555687	0.390864	0.623099	1.88724	0.951136
PITG_02968	K00108	Amino acid transport and metabolism	glycine, serine and threonine metabolism [ko00260];	choline dehydrogenase [EC:1.1.99.1]	Biosynthesis of amino acids [PATH:ko01230]; Nitrogen metabolism [PATH:ko00910]; Alanine, aspartate and glutamate metabolism [PATH:ko00250];	Overview; Energy metabolism; Amino acid metabolism;
PITG_03055	K00276	Amino acid transport and metabolism	glycine, serine and threonine metabolism [ko00260]; tyrosine metabolism [ko00350]; phenylalanine metabolism [ko00360]; beta-alanine metabolism [ko00410]; isoquinoline alkaloid biosynthesis [ko00950]; tropane, piperidine and pyridine alkaloid biosynthesis [ko00960];	primary-amine oxidase [EC:1.4.3.21]	Phenylalanine metabolism [PATH:ko00360];	Amino acid metabolism;
PITG_03098	K01948	Amino acid transport and metabolism	carbon metabolism [ko01200]; biosynthesis of amino acids [ko01230]; nitrogen metabolism [ko00910]; alanine, aspartate and glutamate metabolism [ko00250]; arginine biosynthesis [ko00220];	carbamoyl-phosphate synthase (ammonia) [EC:6.3.4.16]	One carbon pool by folate [PATH:ko00670];	Metabolism of cofactors and vitamins;		2.40441	9.04016	11.0621	7.74866	4.01548	3.21348		0.384868	1.44703	1.77068	1.24031	0.642747	0.514372
PITG_03530	K14157	Amino acid transport and metabolism	lysine degradation [ko00310];	alpha-aminoadipic semialdehyde synthase [EC:1.5.1.9;1.5.1.8]	Purine metabolism [PATH:ko00230];	Nucleotide metabolism;		203.978	72.8184	14.2089	41.1522	242.225	145.728		1.69956	0.606727	0.118389	0.342883	2.01823	1.21421
PITG_03685	K00639	Amino acid transport and metabolism	Glycine, serine and threonine metabolism [Ko00260]	glycine C-acetyltransferase/2-amino-3-ketobutyrate coenzyme A ligase [EC:2.3.1.29]	Oxidative phosphorylation [PATH:ko00190];	Energy metabolism;		0.18498	0	0.0205386	0	0	0		5.40039	0	0.599612	0	0	0
PITG_03730	K00276	Amino acid transport and metabolism	glycine, serine and threonine metabolism [ko00260]; tyrosine metabolism [ko00350]; phenylalanine metabolism [ko00360]; beta-alanine metabolism [ko00410]; isoquinoline alkaloid biosynthesis [ko00950]; tropane, piperidine and pyridine alkaloid biosynthesis [ko00960];	primary-amine oxidase [EC:1.4.3.21]	Arachidonic acid metabolism [PATH:ko00590]; Glutathione metabolism [PATH:ko00480];	Lipid metabolism; Metabolism of other amino acids;		117.257	3.60216	99.3238	12.9146	51.8847	9.10046		2.39233	0.0734928	2.02645	0.263489	1.05857	0.185671
PITG_03731	K00276	Amino acid transport and metabolism	glycine, serine and threonine metabolism [ko00260]; tyrosine metabolism [ko00350]; phenylalanine metabolism [ko00360]; beta-alanine metabolism [ko00410]; isoquinoline alkaloid biosynthesis [ko00950]; tropane, piperidine and pyridine alkaloid biosynthesis [ko00960];	primary-amine oxidase [EC:1.4.3.21]	Arachidonic acid metabolism [PATH:ko00590]; Glutathione metabolism [PATH:ko00480];	Lipid metabolism; Metabolism of other amino acids;
PITG_03738	K01649	Amino acid transport and metabolism	2-oxocarboxylic acid metabolism [ko01210]; biosynthesis of amino acids [ko01230]; pyruvate metabolism [ko00620]; valine, leucine and isoleucine biosynthesis [ko00290];	2-isopropylmalate synthase [EC:2.3.3.13]	Arachidonic acid metabolism [PATH:ko00590]; Glutathione metabolism [PATH:ko00480];	Lipid metabolism; Metabolism of other amino acids;
PITG_03814	K01505	Amino acid transport and metabolism	cysteine and methionine metabolism [ko00270];	1-aminocyclopropane-1-carboxylate deaminase [EC:3.5.99.7]	Arachidonic acid metabolism [PATH:ko00590]; Glutathione metabolism [PATH:ko00480];			8.11372	3.77895	5.11659	7.37313	7.79969	16.4686		1.00065	0.466051	0.63102	0.909314	0.961922	2.03104
PITG_04466	K01739	Amino acid transport and metabolism	biosynthesis of amino acids [ko01230]; sulfur metabolism [ko00920]; cysteine and methionine metabolism [ko00270]; selenocompound metabolism [ko00450];	cystathionine gamma-synthase [EC:2.5.1.48]	Degradation of aromatic compounds [PATH:ko01220]; Tyrosine metabolism [PATH:ko00350];	Overview; Amino acid metabolism;		1.42588	10.0607	3.41972	2.65913	3.41049	15.7574		0.232903	1.64331	0.558575	0.434341	0.557068	2.5738
PITG_04618	K00474	Amino acid transport and metabolism	Lysine degradation (ko00310)	trimethyllysine hydroxylase [EC:1.14.11.8]	Degradation of aromatic compounds [PATH:ko01220]; Tyrosine metabolism [PATH:ko00350];
PITG_04698	K00620	Amino acid transport and metabolism	2-oxocarboxylic acid metabolism [ko01210]; biosynthesis of amino acids [ko01230]; arginine biosynthesis [ko00220];	glutamate N-acetyltransferase / amino-acid N-acetyltransferase (arginine biosynthesis bifunctional protein ArgJ) [EC:2.3.1.1;2.3.1.35]	Degradation of aromatic compounds [PATH:ko01220]; Tyrosine metabolism [PATH:ko00350];			312.523	136.077	101.566	103.777	25.7798	61.9245		2.52834	1.10088	0.821676	0.839565	0.208562	0.500976
PITG_05117	K00613	Amino acid transport and metabolism	glycine, serine and threonine metabolism [ko00260]; arginine and proline metabolism [ko00330];	glycine amidinotransferase [EC:2.1.4.1]	Fatty acid metabolism [PATH:ko01212]; Biosynthesis of unsaturated fatty acids [PATH:ko01040];			66.9446	14.3558	21.843	16.4625	20.5899	31.5286		2.33903	0.501587	0.763187	0.575195	0.719405	1.1016
PITG_05140	K15789	Amino acid transport and metabolism	glycine, serine and threonine metabolism [ko00260];	threonine 3-dehydrogenase [EC:1.1.1.103]	Fatty acid metabolism [PATH:ko01212]; Biosynthesis of unsaturated fatty acids [PATH:ko01040];			38.0894	8.71827	13.0128	10.2041	7.60035	13.9865		2.49463	0.570994	0.852259	0.668307	0.497778	0.916035
PITG_05225	K13524	Amino acid transport and metabolism	propanoate metabolism [ko00640]; butanoate metabolism [ko00650]; alanine, aspartate and glutamate metabolism [ko00250]; valine, leucine and isoleucine degradation [ko00280]; beta-alanine metabolism [ko00410];	4-aminobutyrate aminotransferase / (S)-3-amino-2-methylpropionate transaminase [EC:2.6.1.22;2.6.1.19]	Linoleic acid metabolism [PATH:ko00591];	Lipid metabolism;		95.5567	77.4835	27.4089	35.3068	58.6359	163.452		1.25226	1.01541	0.359191	0.462693	0.768417	2.14203
PITG_05245	K02501	Amino acid transport and metabolism	biosynthesis of amino acids [ko01230]; histidine metabolism [ko00340];	glutamine amidotransferase / cyclase/imidazole glycerol phosphate synthase[EC:4.1.3.- 2.4.2.-]	Porphyrin and chlorophyll metabolism [PATH:ko00860];	Metabolism of cofactors and vitamins;		22.9554	25.1054	13.6246	13.5206	2.90039	32.7321		1.24264	1.35903	0.737535	0.731908	0.157007	1.77188
PITG_05347	K01505	Amino acid transport and metabolism	cysteine and methionine metabolism [ko00270];	1-aminocyclopropane-1-carboxylate deaminase [EC:3.5.99.7]	Porphyrin and chlorophyll metabolism [PATH:ko00860];	Metabolism of cofactors and vitamins;		135.096	10.8778	175.951	32.9016	2.53858	893.378		0.648076	0.0521823	0.844062	0.157834	0.012178	4.28567
PITG_05356	K01800	Amino acid transport and metabolism	tyrosine metabolism [ko00350]; styrene degradation [ko00643];	maleylacetoacetate isomerase [EC:5.2.1.2]	Carbon metabolism [PATH:ko01200]; Biosynthesis of amino acids [PATH:ko01230]; Glyoxylate and dicarboxylate metabolism [PATH:ko00630]; Methane metabolism [PATH:ko00680]; Glycine, serine and threonine metabolism [PATH:ko00260]; Cyanoamino acid metabolism [PATH:ko00460]; One carbon pool by folate [PATH:ko00670];	Overview; Carbohydrate metabolism; Energy metabolism; Amino acid metabolism; Metabolism of other amino acids; Metabolism of cofactors and vitamins;		82.0345	159.655	87.1399	74.6502	113.752	61.2972		0.850792	1.6558	0.903741	0.774208	1.17974	0.635722
PITG_05363	K01714	Amino acid transport and metabolism	biosynthesis of amino acids [ko01230]; lysine biosynthesis [ko00300]; monobactam biosynthesis [ko00261];	4-hydroxy-tetrahydrodipicolinate synthase [EC:4.3.3.7]	Carbon metabolism [PATH:ko01200]; Biosynthesis of amino acids [PATH:ko01230]; Glyoxylate and dicarboxylate metabolism [PATH:ko00630]; Methane metabolism [PATH:ko00680]; Glycine, serine and threonine metabolism [PATH:ko00260]; Cyanoamino acid metabolism [PATH:ko00460]; One carbon pool by folate [PATH:ko00670];	Overview; Carbohydrate metabolism; Energy metabolism; Amino acid metabolism; Metabolism of other amino acids; Metabolism of cofactors and vitamins;
PITG_05374	K01940	Amino acid transport and metabolism	biosynthesis of amino acids [ko01230]; alanine, aspartate and glutamate metabolism [ko00250]; arginine biosynthesis [ko00220];	argininosuccinate synthase [EC:6.3.4.5]	Carbon metabolism [PATH:ko01200]; Glyoxylate and dicarboxylate metabolism [PATH:ko00630]; Glycine, serine and threonine metabolism [PATH:ko00260]; One carbon pool by folate [PATH:ko00670];	Overview; Carbohydrate metabolism; Amino acid metabolism; Metabolism of cofactors and vitamins;		112.829	107.527	53.9015	61.5847	375.647	33.0181		0.909295	0.86656	0.434394	0.496313	3.02735	0.266093
PITG_05380	K01800	Amino acid transport and metabolism	tyrosine metabolism [ko00350]; styrene degradation [ko00643];	maleylacetoacetate isomerase [EC:5.2.1.2]	Glycine, serine and threonine metabolism [PATH:ko00260]; Arginine and proline metabolism [PATH:ko00330];	Amino acid metabolism;		80.8479	56.6458	138.75	89.4264	111.815	20.7238		0.973663	0.682193	1.67098	1.07697	1.34661	0.24958
PITG_05858	K01438	Amino acid transport and metabolism	2-oxocarboxylic acid metabolism [ko01210]; biosynthesis of amino acids [ko01230]; arginine biosynthesis [ko00220];	acetylornithine deacetylase [EC:3.5.1.16]	Pyrimidine metabolism [PATH:ko00240];	Nucleotide metabolism;		1176.16	44.0712	104.233	191.319	484.416	183.077		3.23228	0.121115	0.28645	0.525775	1.33126	0.503127
PITG_05861	K01438	Amino acid transport and metabolism	2-oxocarboxylic acid metabolism [ko01210]; biosynthesis of amino acids [ko01230]; arginine biosynthesis [ko00220];	acetylornithine deacetylase [EC:3.5.1.16]	Pyrimidine metabolism [PATH:ko00240];	Nucleotide metabolism;		1117.68	46.1489	100.033	190.415	335.806	165.012		3.43005	0.141627	0.306992	0.584365	1.03056	0.506407
PITG_05866	K01438	Amino acid transport and metabolism	2-oxocarboxylic acid metabolism [ko01210]; biosynthesis of amino acids [ko01230]; arginine biosynthesis [ko00220];	acetylornithine deacetylase [EC:3.5.1.16]	Pyrimidine metabolism [PATH:ko00240];	Nucleotide metabolism;		41.7896	19.4293	26.9393	25.7465	75.1393	25.9864		1.16606	0.542135	0.751687	0.718407	2.09661	0.7251
PITG_06031	K01948	Amino acid transport and metabolism	carbon metabolism [ko01200]; biosynthesis of amino acids [ko01230]; nitrogen metabolism [ko00910]; alanine, aspartate and glutamate metabolism [ko00250]; arginine biosynthesis [ko00220];	carbamoyl-phosphate synthase, large subunit [EC:6.3.5.5]	Pyrimidine metabolism [PATH:ko00240];			47.4453	21.4039	31.6921	28.8804	122.934	35.7058		0.988233	0.445819	0.660111	0.601546	2.56058	0.743712
PITG_06216	K00830	Amino acid transport and metabolism	carbon metabolism [ko01200]; glyoxylate and dicarboxylate metabolism [ko00630]; methane metabolism [ko00680]; alanine, aspartate and glutamate metabolism [ko00250]; glycine, serine and threonine metabolism [ko00260];	serine-pyruvate aminotransferase	Biosynthesis of amino acids [PATH:ko01230]; Histidine metabolism [PATH:ko00340];	Overview; Amino acid metabolism;		627.214	20.7231	52.2074	102.454	357.657	123.072		2.93244	0.0968878	0.244088	0.479006	1.67217	0.575402
PITG_06265	K01738	Amino acid transport and metabolism	carbon metabolism [ko01200]; biosynthesis of amino acids [ko01230]; sulfur metabolism [ko00920]; cysteine and methionine metabolism [ko00270];	cysteine synthase A [EC:2.5.1.47]	Nicotinate and nicotinamide metabolism [PATH:ko00760];	Metabolism of cofactors and vitamins;		850.461	40.5552	89.5896	158.349	173.864	120.128		3.56103	0.169812	0.375128	0.663033	0.728001	0.502997
PITG_06267	K01738	Amino acid transport and metabolism	carbon metabolism [ko01200]; biosynthesis of amino acids [ko01230]; sulfur metabolism [ko00920]; cysteine and methionine metabolism [ko00270];	cysteine synthase A [EC:2.5.1.47]	Cysteine and methionine metabolism [PATH:ko00270];	Amino acid metabolism;		13.0112	4.18758	12.1918	8.30139	20.1973	3.93365		1.26275	0.40641	1.18323	0.805661	1.96018	0.381766
PITG_06427	K00600	Amino acid transport and metabolism	carbon metabolism [ko01200]; biosynthesis of amino acids [ko01230]; glyoxylate and dicarboxylate metabolism [ko00630]; methane metabolism [ko00680]; glycine, serine and threonine metabolism [ko00260]; cyanoamino acid metabolism [ko00460]; one carbon pool by folate [ko00670];	glycine hydroxymethyltransferase [EC:2.1.2.1]	Biosynthesis of amino acids [PATH:ko01230]; Cysteine and methionine metabolism [PATH:ko00270];	Overview; Amino acid metabolism;		1491.32	65.8574	150.24	253.997	69.0522	39.0108		4.32376	0.190939	0.435587	0.736409	0.200201	0.113103
PITG_06518	K03856	Amino acid transport and metabolism	biosynthesis of amino acids [ko01230]; phenylalanine, tyrosine and tryptophan biosynthesis [ko00400];	3-deoxy-7-phosphoheptulonate synthase [EC:2.5.1.54]	Cysteine and methionine metabolism [PATH:ko00270]; Arginine and proline metabolism [PATH:ko00330]; beta-Alanine metabolism [PATH:ko00410]; Glutathione metabolism [PATH:ko00480];	Amino acid metabolism; Metabolism of other amino acids;		38.7477	17.0108	25.9925	24.7976	42.4434	12.3024		1.44138	0.632787	0.966896	0.922446	1.57885	0.457638
PITG_06777	K01505	Amino acid transport and metabolism	cysteine and methionine metabolism [ko00270];	1-aminocyclopropane-1-carboxylate deaminase [EC:3.5.99.7]	Ether lipid metabolism [PATH:ko00565];	Lipid metabolism;		134.168	42.2548	43.9257	79.1699	51.4588	145.08		1.62281	0.511088	0.531297	0.95759	0.622413	1.7548
PITG_06874	K08966	Amino acid transport and metabolism	cysteine and methionine metabolism [ko00270];	2-hydroxy-3-keto-5-methylthiopentenyl-1-phosphate phosphatase [EC:3.1.3.87]	Tryptophan metabolism [PATH:ko00380]; Selenocompound metabolism [PATH:ko00450];	Amino acid metabolism; Metabolism of other amino acids;		#not specific	#not specific	#not specific	#not specific	0	0.0150686		#VALUE!	#VALUE!	#VALUE!	#VALUE!	0	2
PITG_06979	K11540	Amino acid transport and metabolism	pyrimidine metabolism [ko00240]; alanine, aspartate and glutamate metabolism [ko00250];	carbamoyl-phosphate synthase / aspartate carbamoyltransferase / dihydroorotase (Multifunctional pyrimidine synthesis protein) [EC:3.5.2.3;2.1.3.2;6.3.5.5]	Carbon metabolism [PATH:ko01200]; Biosynthesis of amino acids [PATH:ko01230]; Methane metabolism [PATH:ko00680]; Glycine, serine and threonine metabolism [PATH:ko00260]; Vitamin B6 metabolism [PATH:ko00750];	Overview; Energy metabolism; Amino acid metabolism; Metabolism of cofactors and vitamins;		163.935	44.2535	9.22138	27.4631	19.2457	186.966		2.18054	0.588628	0.122656	0.365294	0.255992	2.48689
PITG_07283	K01754	Amino acid transport and metabolism	carbon metabolism [ko01200]; biosynthesis of amino acids [ko01230]; glycine, serine and threonine metabolism [ko00260]; valine, leucine and isoleucine biosynthesis [ko00290];	threonine dehydratase [EC:4.3.1.19]	Vitamin B6 metabolism [PATH:ko00750];	Metabolism of cofactors and vitamins;		665.724	379.109	408.081	471.592	620.433	613.357		1.26471	0.720216	0.775254	0.895911	1.17867	1.16523
PITG_07303	K00108	Amino acid transport and metabolism	glycine, serine and threonine metabolism [ko00260];	choline dehydrogenase [EC:1.1.99.1]	Carbon metabolism [PATH:ko01200]; Biosynthesis of amino acids [PATH:ko01230]; Glycolysis / Gluconeogenesis [PATH:ko00010]; Pyruvate metabolism [PATH:ko00620]; Purine metabolism [PATH:ko00230];	Overview; Carbohydrate metabolism; Nucleotide metabolism;		873.027	672.602	945.704	570.677	1322.62	291.487		1.12019	0.863026	1.21345	0.732245	1.69707	0.374012
PITG_07380	K00266	Amino acid transport and metabolism	biosynthesis of amino acids [ko01230]; nitrogen metabolism [ko00910]; alanine, aspartate and glutamate metabolism [ko00250];	glutamate synthase (NADPH/NADH) small chain [EC:1.4.1.14;1.4.1.13]	Pyrimidine metabolism [PATH:ko00240]; Drug metabolism - other enzymes [PATH:ko00983];	Nucleotide metabolism; Xenobiotics biodegradation and metabolism;		496.92	135.686	126.948	182.042	1318.39	189.99		1.21696	0.332294	0.310896	0.445821	3.22874	0.465286
PITG_07671	K00262	Amino acid transport and metabolism	nitrogen metabolism [ko00910]; alanine, aspartate and glutamate metabolism [ko00250]; arginine biosynthesis [ko00220];	glutamate dehydrogenase (NADP+) [EC:1.4.1.4]	Inositol phosphate metabolism [PATH:ko00562];			21.6776	39.0144	18.1206	16.3097	49.7579	66.1629		0.616299	1.10919	0.515172	0.46369	1.41463	1.88103
PITG_07880	K00130	Amino acid transport and metabolism	glycine, serine and threonine metabolism [ko00260];	betaine-aldehyde dehydrogenase [EC:1.2.1.8]	Inositol phosphate metabolism [PATH:ko00562];	Carbohydrate metabolism;		416.856	329.578	127.861	229.423	866.532	263.367		1.11977	0.885322	0.343463	0.616283	2.3277	0.707463
PITG_07948	K00108	Amino acid transport and metabolism	glycine, serine and threonine metabolism [ko00260];	choline dehydrogenase [EC:1.1.99.1]	Inositol phosphate metabolism [PATH:ko00562];	Carbohydrate metabolism;		32.8278	34.8208	18.6907	55.2087	44.2132	79.6162		0.742213	0.787275	0.422583	1.24823	0.99963	1.80007
PITG_08022	K01754	Amino acid transport and metabolism	carbon metabolism [ko01200]; biosynthesis of amino acids [ko01230]; glycine, serine and threonine metabolism [ko00260]; valine, leucine and isoleucine biosynthesis [ko00290];	threonine dehydratase [EC:4.3.1.19]	Inositol phosphate metabolism [PATH:ko00562];			20.0279	20.3322	11.1628	31.9463	18.4073	32.0998		0.89693	0.910559	0.499913	1.43069	0.824352	1.43756
PITG_08135	K00272	Amino acid transport and metabolism	alanine, aspartate and glutamate metabolism [ko00250];	D-aspartate oxidase [EC:1.4.3.1]	Carbon metabolism [PATH:ko01200]; Pyruvate metabolism [PATH:ko00620]; Propanoate metabolism [PATH:ko00640]; Carbon fixation pathways in prokaryotes [PATH:ko00720]; Methane metabolism [PATH:ko00680]; Taurine and hypotaurine metabolism [PATH:ko00430];	Overview; Carbohydrate metabolism; Energy metabolism; Metabolism of other amino acids;		148.63	89.8746	113.332	106.42	155.838	107.755		1.23541	0.747036	0.942015	0.884558	1.29532	0.895656
PITG_08160	K04487	Amino acid transport and metabolism	thiamine metabolism [ko00730];	cysteine desulfurase [EC:2.8.1.7]	Arginine and proline metabolism [PATH:ko00330];	Amino acid metabolism;		121.999	85.0469	189.677	76.0985	49.0127	79.7971		1.21669	0.848162	1.89163	0.758921	0.488798	0.795807
PITG_08445	K01758	Amino acid transport and metabolism	biosynthesis of amino acids [ko01230]; glycine, serine and threonine metabolism [ko00260]; cysteine and methionine metabolism [ko00270]; selenocompound metabolism [ko00450];	cystathionine gamma-lyase [EC:4.4.1.1]	Thiamine metabolism [PATH:ko00730];	Metabolism of cofactors and vitamins;		52.6254	79.3762	22.7119	33.2264	58.4221	62.2867		1.02302	1.54304	0.44151	0.645907	1.1357	1.21083
PITG_08581	K01754	Amino acid transport and metabolism	carbon metabolism [ko01200]; biosynthesis of amino acids [ko01230]; glycine, serine and threonine metabolism [ko00260]; valine, leucine and isoleucine biosynthesis [ko00290];	threonine dehydratase [EC:4.3.1.19]	Glycerophospholipid metabolism [PATH:ko00564];	Lipid metabolism;		0	0	0	0	0	0.00448459		0	0	0	0	0	6
PITG_08616	K04487	Amino acid transport and metabolism	thiamine metabolism [ko00730];	cysteine desulfurase [EC:2.8.1.7]	Glycerophospholipid metabolism [PATH:ko00564];	Lipid metabolism;		14.5604	1.16452	0.600022	1.7769	39.4624	3.56045		1.42925	0.114309	0.0588982	0.174421	3.87363	0.349495
PITG_08618	K04487	Amino acid transport and metabolism	thiamine metabolism [ko00730];	cysteine desulfurase [EC:2.8.1.7]	Glycerophospholipid metabolism [PATH:ko00564];	Lipid metabolism;		9.18956	1.27662	0.537431	2.61149	3.70828	23.5357		1.34945	0.187467	0.0789197	0.383488	0.544547	3.45613
PITG_08621	K04487	Amino acid transport and metabolism	thiamine metabolism [ko00730];	cysteine desulfurase [EC:2.8.1.7]	Glycerophospholipid metabolism [PATH:ko00564];			6.85227	2.32771	1.73798	3.666	3.78063	24.26		0.964551	0.327658	0.244644	0.51604	0.532175	3.41493
PITG_08622	K04487	Amino acid transport and metabolism	thiamine metabolism [ko00730];	cysteine desulfurase [EC:2.8.1.7]	Glycerophospholipid metabolism [PATH:ko00564];			0	0.0371485	0	0.0401012	0	0.0743996		0	1.46978	0	1.5866	0	2.94362
PITG_08802	K00260	Amino acid transport and metabolism	nitrogen metabolism [ko00910]; alanine, aspartate and glutamate metabolism [ko00250]; arginine biosynthesis [ko00220]; taurine and hypotaurine metabolism [ko00430];	glutamate dehydrogenase [EC:1.4.1.2]	Glycerophospholipid metabolism [PATH:ko00564]; Ether lipid metabolism [PATH:ko00565]; Phosphonate and phosphinate metabolism [PATH:ko00440];	Lipid metabolism; Metabolism of other amino acids;		1.36551	0.652077	0.0821543	0.776545	9.49724	13.0897		0.32176	0.153651	0.0193583	0.18298	2.23787	3.08438
PITG_09271	K00819	Amino acid transport and metabolism	arginine and proline metabolism [ko00330];	ornithine--oxo-acid transaminase [EC:2.6.1.13]	Carbon metabolism [PATH:ko01200]; Degradation of aromatic compounds [PATH:ko01220]; Pentose phosphate pathway [PATH:ko00030]; Ascorbate and aldarate metabolism [PATH:ko00053]; Caprolactam degradation [PATH:ko00930];	Overview; Carbohydrate metabolism; Xenobiotics biodegradation and metabolism;		65.6982	20.4815	33.5391	26.93	46.4516	35.9022		1.72133	0.536626	0.878744	0.705582	1.21706	0.940657
PITG_09582	K00765	Amino acid transport and metabolism	biosynthesis of amino acids [ko01230]; histidine metabolism [ko00340];	ATP phosphoribosyltransferase [EC:2.4.2.17]	Fatty acid metabolism [PATH:ko01212]; Fatty acid elongation [PATH:ko00062];			56.7216	15.9516	53.5206	75.9175	116.892	34.861		0.961751	0.27047	0.907476	1.28723	1.98198	0.59109
PITG_09640	K00765	Amino acid transport and metabolism	biosynthesis of amino acids [ko01230]; histidine metabolism [ko00340];	ATP phosphoribosyltransferase [EC:2.4.2.17]	Fatty acid metabolism [PATH:ko01212]; Fatty acid elongation [PATH:ko00062];			0.899526	1.56268	2.78104	3.51371	2.30849	6.02107		0.315872	0.548742	0.976574	1.23385	0.810636	2.11432
PITG_10198	K01251	Amino acid transport and metabolism	cysteine and methionine metabolism [ko00270];	adenosylhomocysteinase [EC:3.3.1.1]	Glycerophospholipid metabolism [PATH:ko00564]; Ether lipid metabolism [PATH:ko00565];	Lipid metabolism;		4.77927	1.05788	0.138392	0.597176	1.60147	1.15323		3.07434	0.680497	0.0890224	0.384142	1.03017	0.741834
PITG_10270	K01424	Amino acid transport and metabolism	Alanine, aspartate and glutamate metabolism [ko00250]; Cyanoamino acid metabolism [ko00460];	L-asparaginase [EC:3.5.1.1]	Glycerophospholipid metabolism [PATH:ko00564]; Ether lipid metabolism [PATH:ko00565];	Lipid metabolism;		148.647	31.6712	117.429	98.7374	142.975	41.2792		1.53577	0.327217	1.21323	1.02012	1.47717	0.426482
PITG_10301	K00641	Amino acid transport and metabolism	cysteine and methionine metabolism [ko00270];	homoserine O-acetyltransferase [EC:2.3.1.31]	Glycerophospholipid metabolism [PATH:ko00564]; Ether lipid metabolism [PATH:ko00565];	Lipid metabolism;		0.774923	38.5961	7.29761	13.6317	103.809	42.5914		0.0224941	1.12035	0.211831	0.395693	3.01331	1.23632
PITG_10452	K11541	Amino acid transport and metabolism	pyrimidine metabolism [ko00240]; alanine, aspartate and glutamate metabolism [ko00250];	carbamoyl-phosphate synthase / aspartate carbamoyltransferase (Multifunctional pyrimidine synthesis protein) [EC:2.1.3.2;6.3.5.5]	Glycerophospholipid metabolism [PATH:ko00564];	Lipid metabolism;
PITG_10454	K11541	Amino acid transport and metabolism	pyrimidine metabolism [ko00240]; alanine, aspartate and glutamate metabolism [ko00250];	carbamoyl-phosphate synthase / aspartate carbamoyltransferase (Multifunctional pyrimidine synthesis protein) [EC:2.1.3.2;6.3.5.5]	Starch and sucrose metabolism [PATH:ko00500]; Cyanoamino acid metabolism [PATH:ko00460]; Phenylpropanoid biosynthesis [PATH:ko00940];	Carbohydrate metabolism; Metabolism of other amino acids; Biosynthesis of other secondary metabolites;		10.0631	1.85638	11.4705	3.71638	7.48889	4.58397		1.54109	0.284291	1.75662	0.569136	1.14687	0.702001
PITG_10595	K00286	Amino acid transport and metabolism	biosynthesis of amino acids [ko01230]; arginine and proline metabolism [ko00330];	pyrroline-5-carboxylate reductase [EC:1.5.1.2]	Starch and sucrose metabolism [PATH:ko00500]; Cyanoamino acid metabolism [PATH:ko00460]; Phenylpropanoid biosynthesis [PATH:ko00940];	Carbohydrate metabolism; Metabolism of other amino acids; Biosynthesis of other secondary metabolites;		0.464697	1.72985	0.17409	0.527828	0.177939	4.31688		0.377225	1.40423	0.141321	0.428473	0.144445	3.5043
PITG_10858	K02437	Amino acid transport and metabolism	glyoxylate and dicarboxylate metabolism [ko00630]; glycine, serine and threonine metabolism [ko00260];	glycine cleavage system H protein [EC:NA]	Other glycan degradation [PATH:ko00511];	Glycan biosynthesis and metabolism;		0.971142	2.34478	2.53948	1.849	2.20168	2.68058		0.462939	1.11774	1.21056	0.881407	1.04953	1.27782
PITG_11116	K00260	Amino acid transport and metabolism	nitrogen metabolism [ko00910]; alanine, aspartate and glutamate metabolism [ko00250]; arginine biosynthesis [ko00220]; taurine and hypotaurine metabolism [ko00430];	glutamate dehydrogenase [EC:1.4.1.2]	Sphingolipid metabolism [PATH:ko00600]; Other glycan degradation [PATH:ko00511];	Lipid metabolism; Glycan biosynthesis and metabolism;		77.8713	76.1678	42.9369	18.1424	0.768689	106.863		1.44765	1.41598	0.798209	0.337272	0.0142901	1.9866
PITG_11474	K00830	Amino acid transport and metabolism	carbon metabolism [ko01200]; glyoxylate and dicarboxylate metabolism [ko00630]; methane metabolism [ko00680]; alanine, aspartate and glutamate metabolism [ko00250]; glycine, serine and threonine metabolism [ko00260];	alanine-glyoxylate transaminase / serine-glyoxylate transaminase / serine-pyruvate transaminase [EC:2.6.1.51;2.6.1.45;2.6.1.44]	Folate biosynthesis [PATH:ko00790];	Metabolism of cofactors and vitamins;		94.4908	54.5125	51.4452	50.5081	41.6402	97.667		1.45272	0.838087	0.79093	0.776523	0.640185	1.50155
PITG_11615	K00003	Amino acid transport and metabolism	biosynthesis of amino acids [ko01230]; glycine, serine and threonine metabolism [ko00260]; cysteine and methionine metabolism [ko00270]; lysine biosynthesis [ko00300];	homoserine dehydrogenase [EC:1.1.1.3]	Primary bile acid biosynthesis [PATH:ko00120]; Secondary bile acid biosynthesis [PATH:ko00121];	Lipid metabolism;		76.4614	22.4331	21.9007	31.7046	61.3631	72.1672		1.60392	0.470575	0.459407	0.665061	1.2872	1.51384
PITG_11926	K00260	Amino acid transport and metabolism	nitrogen metabolism [ko00910]; alanine, aspartate and glutamate metabolism [ko00250]; arginine biosynthesis [ko00220]; taurine and hypotaurine metabolism [ko00430];	glutamate dehydrogenase [EC:1.4.1.2]	Purine metabolism [PATH:ko00230];	Nucleotide metabolism;
PITG_12037	K00264	Amino acid transport and metabolism	biosynthesis of amino acids [ko01230]; nitrogen metabolism [ko00910]; alanine, aspartate and glutamate metabolism [ko00250];	glutamate synthase (NADPH/NADH) [EC:1.4.1.14;1.4.1.13]	Pyrimidine metabolism [PATH:ko00240];	Nucleotide metabolism;		175.434	26.0206	92.3581	19.0442	3.19698	130.743		2.35589	0.34943	1.24027	0.255743	0.0429321	1.75573
PITG_12053	K00818	Amino acid transport and metabolism	2-oxocarboxylic acid metabolism [ko01210]; biosynthesis of amino acids [ko01230]; arginine biosynthesis [ko00220];	acetylornithine aminotransferase [EC:2.6.1.11]	Cysteine and methionine metabolism [PATH:ko00270];	Amino acid metabolism;		527.05	225.277	148.736	186.093	1144.71	103.221		1.35426	0.578848	0.382178	0.478165	2.94133	0.265227
PITG_12514	K12524	Amino acid transport and metabolism	biosynthesis of amino acids [ko01230]; glycine, serine and threonine metabolism [ko00260]; cysteine and methionine metabolism [ko00270]; lysine biosynthesis [ko00300]; monobactam biosynthesis [ko00261];	bifunctional aspartokinase / homoserine dehydrogenase 1 [EC:1.1.1.3;2.7.2.4]	Carbon metabolism [PATH:ko01200]; Glycolysis / Gluconeogenesis [PATH:ko00010]; Citrate cycle (TCA cycle) [PATH:ko00020]; Pyruvate metabolism [PATH:ko00620]; Carbon fixation in photosynthetic organisms [PATH:ko00710];	Overview; Carbohydrate metabolism; Energy metabolism;		0.816671	3.56087	0.77754	1.19652	1.18866	5.97435		0.362573	1.5809	0.3452	0.531213	0.52772	2.6524
PITG_12725	K01738	Amino acid transport and metabolism	carbon metabolism [ko01200]; biosynthesis of amino acids [ko01230]; sulfur metabolism [ko00920]; cysteine and methionine metabolism [ko00270];	cysteine synthase A [EC:2.5.1.47]	Glycerophospholipid metabolism [PATH:ko00564];	Lipid metabolism;		162.117	217.265	78.3515	123.06	560.749	22.2288		0.835816	1.12014	0.403953	0.634456	2.89103	0.114604
PITG_12727	K01738	Amino acid transport and metabolism	carbon metabolism [ko01200]; biosynthesis of amino acids [ko01230]; sulfur metabolism [ko00920]; cysteine and methionine metabolism [ko00270];	cysteine synthase A [EC:2.5.1.47]	Pentose phosphate pathway [PATH:ko00030];	Carbohydrate metabolism;		157.139	115.076	199.087	119.79	453.008	59.3786		0.854419	0.62571	1.08251	0.651341	2.46316	0.322862
PITG_12757	K00471	Amino acid transport and metabolism	Lysine degradation [ko00310]	gamma-butyrobetaine dioxygenase [EC:1.14.11.1]	Pentose phosphate pathway [PATH:ko00030];	Carbohydrate metabolism;		100.169	8.70931	102.045	68.4754	2.77466	9.86883		2.05797	0.178932	2.09652	1.40682	0.0570052	0.202755
PITG_13139	K01733	Amino acid transport and metabolism	biosynthesis of amino acids [ko01230]; glycine, serine and threonine metabolism [ko00260]; vitamin b6 metabolism [ko00750];	threonine synthase [EC:4.2.3.1]	Nitrogen metabolism [PATH:ko00910];	Energy metabolism;		0	0.0653395	0.393661	0.0612372	0	0.00924068		0	0.740421	4.46093	0.693934	0	0.104714
PITG_13223	K04487	Amino acid transport and metabolism	thiamine metabolism [ko00730];	cysteine desulfurase [EC:2.8.1.7]	Carbon metabolism [PATH:ko01200]; Citrate cycle (TCA cycle) [PATH:ko00020]; Pyruvate metabolism [PATH:ko00620]; Carbon fixation pathways in prokaryotes [PATH:ko00720];			84.2517	0.144445	0.15893	0.363081	0.329784	36.6502		4.14699	0.00710978	0.00782277	0.0178714	0.0162325	1.80397
PITG_13399	K01953	Amino acid transport and metabolism	alanine, aspartate and glutamate metabolism [ko00250];	asparagine synthase (glutamine-hydrolysing) [EC:6.3.5.4]	Carbon metabolism [PATH:ko01200]; Biosynthesis of amino acids [PATH:ko01230]; Glycolysis / Gluconeogenesis [PATH:ko00010]; Methane metabolism [PATH:ko00680];	Overview; Carbohydrate metabolism; Energy metabolism;		41.6843	36.3109	17.1669	17.5231	2.60145	22.3192		1.81755	1.58326	0.748526	0.764054	0.11343	0.973181
PITG_13402	K01760	Amino acid transport and metabolism	biosynthesis of amino acids [ko01230]; cysteine and methionine metabolism [ko00270]; selenocompound metabolism [ko00450];	cystathionine beta-lyase [EC:4.4.1.8]	Biosynthesis of amino acids [PATH:ko01230]; Histidine metabolism [PATH:ko00340];	Overview; Amino acid metabolism;		2.87168	4.11348	0.592693	1.9709	1.78651	36.1952		0.362506	0.519264	0.0748185	0.248796	0.22552	4.5691
PITG_13429	K12526	Amino acid transport and metabolism	Ubiquinone and other terpenoid-quinone biosynthesis [ko00130];	bifunctional aspartate kinase/diaminopimelate decarboxylase [EC:2.7.2.4; 4.1.1.20]	Biosynthesis of amino acids [PATH:ko01230]; Glycine, serine and threonine metabolism [PATH:ko00260]; Cysteine and methionine metabolism [PATH:ko00270];			22.7021	11.5143	22.4539	16.8056	18.3183	4.72476		1.41125	0.715775	1.39582	1.0447	1.13874	0.29371
PITG_13924	K12524	Amino acid transport and metabolism	biosynthesis of amino acids [ko01230]; glycine, serine and threonine metabolism [ko00260]; cysteine and methionine metabolism [ko00270]; lysine biosynthesis [ko00300]; monobactam biosynthesis [ko00261];	bifunctional aspartokinase / homoserine dehydrogenase 1 [EC:1.1.1.3;2.7.2.4]	Carbon metabolism [PATH:ko01200]; Biosynthesis of amino acids [PATH:ko01230]; Pentose phosphate pathway [PATH:ko00030]; Pentose and glucuronate interconversions [PATH:ko00040]; Carbon fixation in photosynthetic organisms [PATH:ko00710];	Overview; Carbohydrate metabolism; Energy metabolism;		21.7868	12.6122	43.7813	25.3904	27.3612	17.6237		0.879945	0.509391	1.76828	1.02549	1.10509	0.711802
PITG_14216	K08963	Amino acid transport and metabolism	cysteine and methionine metabolism [ko00270];	methylthioribose-1-phosphate isomerase [EC:5.3.1.23]	Carbon metabolism [PATH:ko01200]; Biosynthesis of amino acids [PATH:ko01230]; Glycolysis / Gluconeogenesis [PATH:ko00010]; Methane metabolism [PATH:ko00680]; Glycine, serine and threonine metabolism [PATH:ko00260];	Overview; Carbohydrate metabolism; Energy metabolism; Amino acid metabolism;		29.2929	33.9679	15.1439	14.9247	77.6683	11.1995		0.964655	1.11861	0.49871	0.491491	2.55772	0.368813
PITG_14634	K01814	Amino acid transport and metabolism	biosynthesis of amino acids [ko01230]; histidine metabolism [ko00340];	phosphoribosylformimino-5-aminoimidazole carboxamide ribotide isomerase [EC:5.3.1.16]	Phenylalanine metabolism [PATH:ko00360]; Ubiquinone and other terpenoid-quinone biosynthesis [PATH:ko00130]; Phenylpropanoid biosynthesis [PATH:ko00940];			1.9622	1.44445	1.27927	2.19745	2.66317	7.59028		0.68701	0.505735	0.447903	0.76938	0.932436	2.65754
PITG_14639	K00832	Amino acid transport and metabolism	Biosynthesis of amino acids [ko01230]; Cysteine and methionine metabolism [ko00270]; Lysine biosynthesis [ko00300]; Tyrosine metabolism [ko00350]; Phenylalanine metabolism [ko00360]; Phenylalanine, tyrosine and tryptophan biosynthesis [ko00400];	aromatic-amino-acid transaminase [EC:2.6.1.57]	Phenylalanine metabolism [PATH:ko00360]; Ubiquinone and other terpenoid-quinone biosynthesis [PATH:ko00130]; Phenylpropanoid biosynthesis [PATH:ko00940];	Amino acid metabolism; Metabolism of cofactors and vitamins; Biosynthesis of other secondary metabolites;		0.721934	0.60946	1.20788	1.37429	0.395026	0.315122		0.936824	0.790871	1.56741	1.78336	0.512609	0.408921
PITG_14696	K00600	Amino acid transport and metabolism	carbon metabolism [ko01200]; biosynthesis of amino acids [ko01230]; glyoxylate and dicarboxylate metabolism [ko00630]; methane metabolism [ko00680]; glycine, serine and threonine metabolism [ko00260]; cyanoamino acid metabolism [ko00460]; one carbon pool by folate [ko00670];	glycine hydroxymethyltransferase [EC:2.1.2.1]	Propanoate metabolism [PATH:ko00640];	Carbohydrate metabolism;		2.13529	4.87813	1.24895	1.72652	3.05582	3.71554		0.764414	1.74632	0.447112	0.618077	1.09395	1.33013
PITG_14975	K01907	Amino acid transport and metabolism	butanoate metabolism [ko00650]; valine, leucine and isoleucine degradation [ko00280];	acetoacetyl-CoA synthetase [EC:6.2.1.16]	Purine metabolism [PATH:ko00230]; Drug metabolism - other enzymes [PATH:ko00983];	Nucleotide metabolism; Xenobiotics biodegradation and metabolism;		2.33537	0	0	0.0189651	0	0.00264599		5.94499	0	0	0.0482783	0	0.00673572
PITG_14976	K08966	Amino acid transport and metabolism	cysteine and methionine metabolism [ko00270];	2-hydroxy-3-keto-5-methylthiopentenyl-1-phosphate phosphatase [EC:3.1.3.87]	Purine metabolism [PATH:ko00230]; Drug metabolism - other enzymes [PATH:ko00983];	Nucleotide metabolism; Xenobiotics biodegradation and metabolism;		0.227371	0.614928	1.00004	0.835612	0.112697	1.39217		0.326149	0.882077	1.43449	1.19863	0.161658	1.99699
PITG_15033	K00108	Amino acid transport and metabolism	glycine, serine and threonine metabolism [ko00260];	choline dehydrogenase [EC:1.1.99.1]	Purine metabolism [PATH:ko00230]; Drug metabolism - other enzymes [PATH:ko00983];	Nucleotide metabolism; Xenobiotics biodegradation and metabolism;		1.0328	0.86252	21.0343	4.66259	0.253862	0.313841		0.220058	0.183776	4.48176	0.993451	0.0540899	0.0668696
PITG_15057	K04487	Amino acid transport and metabolism	thiamine metabolism [ko00730];	cysteine desulfurase [EC:2.8.1.7]	Alanine, aspartate and glutamate metabolism [PATH:ko00250];	Amino acid metabolism;		0.950589	1.05788	5.97829	1.8723	0.742596	6.93981		0.325146	0.361844	2.04485	0.640415	0.254002	2.37374
PITG_15076	K00140	Amino acid transport and metabolism	carbon metabolism [ko01200]; propanoate metabolism [ko00640]; inositol phosphate metabolism [ko00562]; valine, leucine and isoleucine degradation [ko00280]; beta-alanine metabolism [ko00410];	malonate-semialdehyde dehydrogenase (acetylating) / methylmalonate-semialdehyde dehydrogenase [EC:1.2.1.27;1.2.1.18]	Alanine, aspartate and glutamate metabolism [PATH:ko00250];	Amino acid metabolism;		20.6178	1.71476	19.7606	6.45789	18.8046	14.1994		1.51685	0.126155	1.45379	0.475106	1.38345	1.04465
PITG_15100	K01745	Amino acid transport and metabolism	histidine metabolism [ko00340];	histidine ammonia-lyase [EC:4.3.1.3]	Carbon metabolism [PATH:ko01200]; Biosynthesis of amino acids [PATH:ko01230]; Citrate cycle (TCA cycle) [PATH:ko00020]; Pyruvate metabolism [PATH:ko00620]; Carbon fixation pathways in prokaryotes [PATH:ko00720];	Overview; Carbohydrate metabolism; Energy metabolism;		20.3115	1.7471	22.7832	7.59157	6.5304	8.71447		1.80071	0.154889	2.01984	0.673029	0.578951	0.772579
PITG_15321	K00605	Amino acid transport and metabolism	carbon metabolism [ko01200]; glyoxylate and dicarboxylate metabolism [ko00630]; glycine, serine and threonine metabolism [ko00260]; one carbon pool by folate [ko00670];	aminomethyltransferase [EC:2.1.2.10]	Oxidative phosphorylation [PATH:ko00190];	Energy metabolism;		207.806	8.62869	59.146	18.9754	33.5783	37.1841		3.41301	0.141718	0.971415	0.311652	0.55149	0.610711
PITG_15850	K00281	Amino acid transport and metabolism	carbon metabolism [ko01200]; glyoxylate and dicarboxylate metabolism [ko00630]; glycine, serine and threonine metabolism [ko00260];	glycine dehydrogenase [EC:1.4.4.2]	Pyruvate metabolism [PATH:ko00620];	Carbohydrate metabolism;		44.8453	22.2939	8.86687	20.6552	31.5094	53.9208		1.47767	0.734595	0.292168	0.680597	1.03825	1.77672
PITG_16005	K00140	Amino acid transport and metabolism	carbon metabolism [ko01200]; propanoate metabolism [ko00640]; inositol phosphate metabolism [ko00562]; valine, leucine and isoleucine degradation [ko00280]; beta-alanine metabolism [ko00410];	malonate-semialdehyde dehydrogenase (acetylating) / methylmalonate-semialdehyde dehydrogenase [EC:1.2.1.27;1.2.1.18]	Phenylalanine metabolism [PATH:ko00360]; Tryptophan metabolism [PATH:ko00380]; Phenylpropanoid biosynthesis [PATH:ko00940];	Amino acid metabolism; Biosynthesis of other secondary metabolites;		0.340735	3.08841	2.46953	1.36778	0.130483	1.38798		0.232718	2.10935	1.68666	0.934179	0.0891183	0.947974
PITG_16088	K01953	Amino acid transport and metabolism	alanine, aspartate and glutamate metabolism [ko00250];	asparagine synthase (glutamine-hydrolysing) [EC:6.3.5.4]	Oxidative phosphorylation [PATH:ko00190];	Energy metabolism;		16.292	6.49475	2.58006	9.88271	26.6281	26.6814		1.10381	0.440029	0.174803	0.669568	1.80409	1.8077
PITG_16113	K16054	Amino acid transport and metabolism	cysteine and methionine metabolism [ko00270];	methylthioribulose 1-phosphate dehydratase / enolase-phosphatase E1 [EC:3.1.3.77;4.2.1.109]	Oxidative phosphorylation [PATH:ko00190];	Energy metabolism;		0	4.48326	1.22596	0.599347	0	0.00879292		0	4.25804	1.16437	0.569238	0	0.00835119
PITG_16169	K00108	Amino acid transport and metabolism	glycine, serine and threonine metabolism [ko00260];	choline dehydrogenase [EC:1.1.99.1]	Oxidative phosphorylation [PATH:ko00190];	Energy metabolism;		221.668	257.426	254.02	151.096	380.918	206.138		0.903988	1.04982	1.03592	0.616187	1.55343	0.840657
PITG_16205	K07253	Amino acid transport and metabolism	tyrosine metabolism [ko00350]; phenylalanine metabolism [ko00360];	phenylpyruvate tautomerase [EC:5.3.2.1]	Oxidative phosphorylation [PATH:ko00190];	Energy metabolism;		25.8162	3.97497	8.68061	19.2636	31.2461	27.4961		1.32984	0.204759	0.447156	0.992309	1.60955	1.41638
PITG_16206	K07253	Amino acid transport and metabolism	tyrosine metabolism [ko00350]; phenylalanine metabolism [ko00360];	phenylpyruvate tautomerase [EC:5.3.2.1]	Oxidative phosphorylation [PATH:ko00190];	Energy metabolism;		3.45295	7.06752	9.2957	8.49059	23.1534	3.23231		0.378803	0.775338	1.01978	0.931454	2.54003	0.354599
PITG_16280	K00264	Amino acid transport and metabolism	biosynthesis of amino acids [ko01230]; nitrogen metabolism [ko00910]; alanine, aspartate and glutamate metabolism [ko00250];	glutamate synthase (NADPH/NADH) [EC:1.4.1.14;1.4.1.13]	Oxidative phosphorylation [PATH:ko00190];	Energy metabolism;		12.8146	7.46786	1.02058	3.45898	0.594328	20.2019		1.68768	0.983513	0.134409	0.455546	0.0782726	2.66058
PITG_16512	K01948	Amino acid transport and metabolism	carbon metabolism [ko01200]; biosynthesis of amino acids [ko01230]; nitrogen metabolism [ko00910]; alanine, aspartate and glutamate metabolism [ko00250]; arginine biosynthesis [ko00220];	carbamoyl phosphate synthase large subunit [EC:6.3.5.5]	Thiamine metabolism [PATH:ko00730];	Metabolism of cofactors and vitamins;		36.7387	11.5355	39.3815	21.7689	29.0717	29.2881		1.31378	0.412512	1.40829	0.778459	1.03961	1.04735
PITG_17599	K00471	Amino acid transport and metabolism	Lysine degradation [ko00310]	gamma-butyrobetaine dioxygenase [EC:1.14.11.1]	Tyrosine metabolism [PATH:ko00350]; Phenylalanine metabolism [PATH:ko00360];	Amino acid metabolism;		113.739	60.1739	62.8361	64.4813	92.9639	164.793		1.22084	0.645888	0.674463	0.692122	0.997845	1.76884
PITG_17786	K01755	Amino acid transport and metabolism	biosynthesis of amino acids [ko01230]; alanine, aspartate and glutamate metabolism [ko00250]; arginine biosynthesis [ko00220];	argininosuccinate lyase [EC:4.3.2.1]	Carbon metabolism [PATH:ko01200]; Pentose phosphate pathway [PATH:ko00030];			1.14617	0.0605311	3.808	0.690404	5.08073	1.34365		0.566966	0.0299425	1.88368	0.341517	2.51325	0.664653
PITG_18538	K01702	Amino acid transport and metabolism	2-oxocarboxylic acid metabolism [ko01210]; biosynthesis of amino acids [ko01230]; valine, leucine and isoleucine biosynthesis [ko00290];	3-isopropylmalate dehydratase [EC:4.2.1.33]	Pantothenate and CoA biosynthesis [PATH:ko00770];	Metabolism of cofactors and vitamins;		14.5925	0.116254	0.527649	0.460078	2.0107	0.913157		4.70212	0.0374603	0.170023	0.14825	0.647904	0.294245
PITG_18951	K00108	Amino acid transport and metabolism	glycine, serine and threonine metabolism [ko00260];	choline dehydrogenase [EC:1.1.99.1]	Purine metabolism [PATH:ko00230]; Pyrimidine metabolism [PATH:ko00240]; Glutathione metabolism [PATH:ko00480];	Nucleotide metabolism; Metabolism of other amino acids;		34.6445	2.64743	18.4634	23.3107	17.5495	22.5767		1.74396	0.133269	0.929429	1.17343	0.883424	1.13648
PITG_18972	K00301	Amino acid transport and metabolism	glycine, serine and threonine metabolism [ko00260];	sarcosine oxidase [EC:1.5.3.1]	Purine metabolism [PATH:ko00230]; Pyrimidine metabolism [PATH:ko00240]; Glutathione metabolism [PATH:ko00480];	Nucleotide metabolism; Metabolism of other amino acids;
PITG_19096	K03856	Amino acid transport and metabolism	biosynthesis of amino acids [ko01230]; phenylalanine, tyrosine and tryptophan biosynthesis [ko00400];	3-deoxy-7-phosphoheptulonate synthase [EC:2.5.1.54]	Carbon fixation in photosynthetic organisms [PATH:ko00710];	Energy metabolism;
PITG_20047	K01649	Amino acid transport and metabolism	2-oxocarboxylic acid metabolism [ko01210]; biosynthesis of amino acids [ko01230]; pyruvate metabolism [ko00620]; valine, leucine and isoleucine biosynthesis [ko00290];	2-isopropylmalate synthase [EC:2.3.3.13]	Carbon metabolism [PATH:ko01200]; Glycolysis / Gluconeogenesis [PATH:ko00010]; Galactose metabolism [PATH:ko00052]; Starch and sucrose metabolism [PATH:ko00500]; Amino sugar and nucleotide sugar metabolism [PATH:ko00520]; Streptomycin biosynthesis [PATH:ko00521]; Butirosin and neomycin biosynthesis [PATH:ko00524];	Overview; Carbohydrate metabolism; Biosynthesis of other secondary metabolites;
PITG_20350	K00285	Amino acid transport and metabolism	phenylalanine metabolism [ko00360];	D-amino-acid dehydrogenase [EC:1.4.99.1]	Fatty acid degradation [PATH:ko00071];	Lipid metabolism;
PITG_21174	K01505	Amino acid transport and metabolism	cysteine and methionine metabolism [ko00270];	1-aminocyclopropane-1-carboxylate deaminase [EC:3.5.99.7]	Riboflavin metabolism [PATH:ko00740];	Metabolism of cofactors and vitamins;
PITG_21308	K00108	Amino acid transport and metabolism	glycine, serine and threonine metabolism [ko00260];	choline dehydrogenase [EC:1.1.99.1]	Fatty acid metabolism [PATH:ko01212]; Fatty acid biosynthesis [PATH:ko00061]; Fatty acid degradation [PATH:ko00071];	Overview; Lipid metabolism;
PITG_21619	K00641	Amino acid transport and metabolism	cysteine and methionine metabolism [ko00270];	homoserine O-acetyltransferase [EC:2.3.1.31]	Cutin, suberine and wax biosynthesis [PATH:ko00073];	Lipid metabolism;
PITG_21994	K01779	Amino acid transport and metabolism	alanine, aspartate and glutamate metabolism [ko00250]; nonribosomal peptide structures [ko01054];	aspartate racemase [EC:5.1.1.13]	Cutin, suberine and wax biosynthesis [PATH:ko00073];
PITG_22764	K01738	Amino acid transport and metabolism	carbon metabolism [ko01200]; biosynthesis of amino acids [ko01230]; sulfur metabolism [ko00920]; cysteine and methionine metabolism [ko00270];	cysteine synthase A [EC:2.5.1.47]	Glycerolipid metabolism [PATH:ko00561]; Glycerophospholipid metabolism [PATH:ko00564];	Lipid metabolism;
PITG_00257	K01837	Carbohydrate transport and metabolism	Glycine, serine and threonine metabolism [Ko00260]; Glycolysis/Gluconeogenesis [ko00010]	bisphosphoglycerate mutase [EC:3.1.3.13;5.4.2.11;5.4.2.4]	Degradation of aromatic compounds [PATH:ko01220]; Glycolysis / Gluconeogenesis [PATH:ko00010]; Fatty acid degradation [PATH:ko00071]; Tyrosine metabolism [PATH:ko00350]; Retinol metabolism [PATH:ko00830]; Chloroalkane and chloroalkene degradation [PATH:ko00625]; Naphthalene degradation [PATH:ko00626]; Metabolism of xenobiotics by cytochrome P450 [PATH:ko00980]; Drug metabolism - cytochrome P450 […	Overview; Carbohydrate metabolism; Lipid metabolism; Amino acid metabolism; Metabolism of cofactors and vitamins; Xenobiotics biodegradation and metabolism;
PITG_00452	K00854	Carbohydrate transport and metabolism	pentose and glucuronate interconversions [ko00040];	xylulokinase [EC:2.7.1.17]
PITG_00806	K15634	Carbohydrate transport and metabolism	carbon metabolism [ko01200]; biosynthesis of amino acids [ko01230]; glycolysis / gluconeogenesis [ko00010]; methane metabolism [ko00680]; glycine, serine and threonine metabolism [ko00260];	probable phosphoglycerate mutase [EC:5.4.2.12]	Carbon metabolism [PATH:ko01200]; Citrate cycle (TCA cycle) [PATH:ko00020]; Pyruvate metabolism [PATH:ko00620]; Glyoxylate and dicarboxylate metabolism [PATH:ko00630]; Carbon fixation in photosynthetic organisms [PATH:ko00710]; Carbon fixation pathways in prokaryotes [PATH:ko00720]; Methane metabolism [PATH:ko00680]; Cysteine and methionine metabolism [PATH:ko00270];	Overview; Carbohydrate metabolism; Energy metabolism; Amino acid metabolism;
PITG_01869	K16055	Carbohydrate transport and metabolism	starch and sucrose metabolism [ko00500];	trehalose 6-phosphate synthase/phosphatase [EC:3.1.3.12;2.4.1.15]	Carbon metabolism [PATH:ko01200]; Glycolysis / Gluconeogenesis [PATH:ko00010]; Citrate cycle (TCA cycle) [PATH:ko00020]; Pyruvate metabolism [PATH:ko00620];	Overview; Carbohydrate metabolism;
PITG_01938	K00134	Carbohydrate transport and metabolism	carbon metabolism [ko01200]; biosynthesis of amino acids [ko01230]; glycolysis / gluconeogenesis [ko00010]; carbon fixation in photosynthetic organisms [ko00710];	glyceraldehyde 3-phosphate dehydrogenase [EC:1.2.1.12]	Propanoate metabolism [PATH:ko00640]; Valine, leucine and isoleucine degradation [PATH:ko00280];	Carbohydrate metabolism; Amino acid metabolism;
PITG_01939	K00134	Carbohydrate transport and metabolism	carbon metabolism [ko01200]; biosynthesis of amino acids [ko01230]; glycolysis / gluconeogenesis [ko00010]; carbon fixation in photosynthetic organisms [ko00710];	glyceraldehyde 3-phosphate dehydrogenase [EC:1.2.1.12]	Propanoate metabolism [PATH:ko00640]; Valine, leucine and isoleucine degradation [PATH:ko00280];	Carbohydrate metabolism; Amino acid metabolism;
PITG_01940	K00134	Carbohydrate transport and metabolism	carbon metabolism [ko01200]; biosynthesis of amino acids [ko01230]; glycolysis / gluconeogenesis [ko00010]; carbon fixation in photosynthetic organisms [ko00710];	glyceraldehyde 3-phosphate dehydrogenase [EC:1.2.1.12]	Fatty acid metabolism [PATH:ko01212]; Fatty acid biosynthesis [PATH:ko00061]; Biotin metabolism [PATH:ko00780];	Overview; Lipid metabolism; Metabolism of cofactors and vitamins;
PITG_02307	K16055	Carbohydrate transport and metabolism	starch and sucrose metabolism [ko00500];	trehalose 6-phosphate synthase/phosphatase [EC:3.1.3.12;2.4.1.15]	Carbon metabolism [PATH:ko01200]; Fatty acid metabolism [PATH:ko01212]; Butanoate metabolism [PATH:ko00650]; Fatty acid degradation [PATH:ko00071]; Valine, leucine and isoleucine degradation [PATH:ko00280];	Overview; Carbohydrate metabolism; Lipid metabolism; Amino acid metabolism;
PITG_02311	K07404	Carbohydrate transport and metabolism	carbon metabolism [ko01200]; pentose phosphate pathway [ko00030];	6-phosphogluconolactonase [EC:3.1.1.31]	Carbon metabolism [PATH:ko01200]; Fatty acid metabolism [PATH:ko01212]; Butanoate metabolism [PATH:ko00650]; Fatty acid degradation [PATH:ko00071]; Valine, leucine and isoleucine degradation [PATH:ko00280];	Overview; Carbohydrate metabolism; Lipid metabolism; Amino acid metabolism;
PITG_02314	K07404	Carbohydrate transport and metabolism	carbon metabolism [ko01200]; pentose phosphate pathway [ko00030];	6-phosphogluconolactonase [EC:3.1.1.31]	Carbon metabolism [PATH:ko01200]; Fatty acid metabolism [PATH:ko01212]; Butanoate metabolism [PATH:ko00650]; Fatty acid degradation [PATH:ko00071]; Valine, leucine and isoleucine degradation [PATH:ko00280];	Overview; Carbohydrate metabolism; Lipid metabolism; Amino acid metabolism;
PITG_02320	K07404	Carbohydrate transport and metabolism	carbon metabolism [ko01200]; pentose phosphate pathway [ko00030];	6-phosphogluconolactonase [EC:3.1.1.31]	Carbon metabolism [PATH:ko01200]; Fatty acid metabolism [PATH:ko01212]; Butanoate metabolism [PATH:ko00650]; Fatty acid degradation [PATH:ko00071]; Valine, leucine and isoleucine degradation [PATH:ko00280];	Overview; Carbohydrate metabolism; Lipid metabolism; Amino acid metabolism;		65.8167	49.8176	6.89272	38.8837	32.4133	113.04		1.28689	0.974065	0.134771	0.760279	0.633765	2.21023
PITG_02500	K00846	Carbohydrate transport and metabolism	fructose and mannose metabolism [ko00051];	ketohexokinase [EC:2.7.1.3]	Carbon metabolism [PATH:ko01200]; Fatty acid metabolism [PATH:ko01212]; Butanoate metabolism [PATH:ko00650]; Fatty acid degradation [PATH:ko00071]; Valine, leucine and isoleucine degradation [PATH:ko00280];	Overview; Carbohydrate metabolism; Lipid metabolism; Amino acid metabolism;		3.96614	0.149253	4.7396	1.10387	2.46507	1.33149		1.73	0.0651031	2.06737	0.481498	1.07524	0.580784
PITG_02575	K16055	Carbohydrate transport and metabolism	starch and sucrose metabolism [ko00500];	trehalose 6-phosphate synthase/phosphatase [EC:3.1.3.12;2.4.1.15]	Carbon metabolism [PATH:ko01200]; Fatty acid metabolism [PATH:ko01212]; Butanoate metabolism [PATH:ko00650]; Fatty acid degradation [PATH:ko00071]; Valine, leucine and isoleucine degradation [PATH:ko00280];	Overview; Carbohydrate metabolism; Lipid metabolism; Amino acid metabolism;		160.238	44.8863	102.689	49.2527	26.3624	263.216		1.48679	0.416485	0.952815	0.457	0.244608	2.4423
PITG_02774	K03103	Carbohydrate transport and metabolism	glycolysis / gluconeogenesis [ko00010]; inositol phosphate metabolism [ko00562];	multiple inositol-polyphosphate phosphatase [EC:3.1.3.62]	Carbon metabolism [PATH:ko01200]; Fatty acid metabolism [PATH:ko01212]; Butanoate metabolism [PATH:ko00650]; Fatty acid degradation [PATH:ko00071]; Valine, leucine and isoleucine degradation [PATH:ko00280];			0.155113	0.0557227	0.0205386	0.202677	0.0652414	1.87225		0.392435	0.140978	0.0519625	0.512771	0.165061	4.73679
PITG_02776	K03103	Carbohydrate transport and metabolism	glycolysis / gluconeogenesis [ko00010]; inositol phosphate metabolism [ko00562];	multiple inositol-polyphosphate phosphatase [EC:3.1.3.62]	Carbon metabolism [PATH:ko01200]; Fatty acid metabolism [PATH:ko01212]; Butanoate metabolism [PATH:ko00650]; Fatty acid degradation [PATH:ko00071]; Valine, leucine and isoleucine degradation [PATH:ko00280];			1.29132	1.33781	0.215167	0.316467	3.4259	0.278331		1.12861	1.16924	0.188056	0.276592	2.99423	0.24326
PITG_02783	K03103	Carbohydrate transport and metabolism	glycolysis / gluconeogenesis [ko00010]; inositol phosphate metabolism [ko00562];	multiple inositol-polyphosphate phosphatase [EC:3.1.3.62]	Carbon metabolism [PATH:ko01200]; Fatty acid metabolism [PATH:ko01212]; Butanoate metabolism [PATH:ko00650]; Fatty acid degradation [PATH:ko00071]; Valine, leucine and isoleucine degradation [PATH:ko00280];			249.181	511.263	624.174	507.148	169.462	480.133		0.588302	1.20706	1.47364	1.19735	0.400091	1.13356
PITG_02951	K01837	Carbohydrate transport and metabolism	Glycine, serine and threonine metabolism [Ko00260]; Glycolysis/Gluconeogenesis [ko00010]	bisphosphoglycerate mutase [EC:3.1.3.13;5.4.2.11;5.4.2.4]	Nitrogen metabolism [PATH:ko00910]; Alanine, aspartate and glutamate metabolism [PATH:ko00250]; Arginine biosynthesis [PATH:ko00220];	Energy metabolism; Amino acid metabolism;		139.144	130.472	53.3387	140.056	27.4179	226.36		1.16473	1.09214	0.446481	1.17236	0.229507	1.89479
PITG_03365	K12407	Carbohydrate transport and metabolism	carbon metabolism [ko01200]; glycolysis / gluconeogenesis [ko00010]; galactose metabolism [ko00052]; starch and sucrose metabolism [ko00500]; amino sugar and nucleotide sugar metabolism [ko00520]; streptomycin biosynthesis [ko00521]; butirosin and neomycin biosynthesis [ko00524];	glucokinase [EC:2.7.1.2]	One carbon pool by folate [PATH:ko00670];	Metabolism of cofactors and vitamins;		55.675	14.3005	69.6684	21.3906	24.0432	39.7789		1.48561	0.38159	1.85901	0.570779	0.641562	1.06145
PITG_03698	K01689	Carbohydrate transport and metabolism	carbon metabolism [ko01200]; biosynthesis of amino acids [ko01230]; glycolysis / gluconeogenesis [ko00010]; methane metabolism [ko00680];	enolase [EC:4.2.1.11]	Oxidative phosphorylation [PATH:ko00190];	Energy metabolism;		133.707	294.913	129.48	235.148	92.0811	339.528		0.65497	1.44464	0.634263	1.15188	0.451062	1.66319
PITG_03700	K01689	Carbohydrate transport and metabolism	carbon metabolism [ko01200]; biosynthesis of amino acids [ko01230]; glycolysis / gluconeogenesis [ko00010]; methane metabolism [ko00680];	enolase [EC:4.2.1.11]	Oxidative phosphorylation [PATH:ko00190];	Energy metabolism;		116.12	74.0327	29.188	83.0045	67.2646	184.083		1.25831	0.802244	0.316292	0.899465	0.728902	1.99479
PITG_03919	K00852	Carbohydrate transport and metabolism	pentose phosphate pathway [ko00030];	ribokinase [EC:2.7.1.15]	Tyrosine metabolism [PATH:ko00350]; Phenylalanine metabolism [PATH:ko00360]; Ubiquinone and other terpenoid-quinone biosynthesis [PATH:ko00130];	Amino acid metabolism; Metabolism of cofactors and vitamins;		82.1322	100.178	19.8649	74.6483	13.7237	184.574		1.0372	1.26508	0.250861	0.942687	0.173308	2.33087
PITG_03920	K00852	Carbohydrate transport and metabolism	pentose phosphate pathway [ko00030];	ribokinase [EC:2.7.1.15]	Tyrosine metabolism [PATH:ko00350]; Phenylalanine metabolism [PATH:ko00360]; Ubiquinone and other terpenoid-quinone biosynthesis [PATH:ko00130];	Amino acid metabolism; Metabolism of cofactors and vitamins;		5.85544	1.84893	1.28025	1.30872	23.2365	0.797277		1.02347	0.323173	0.223773	0.228749	4.06148	0.139355
PITG_04822	K00915	Carbohydrate transport and metabolism	Inositol phosphate metabolism [ko00562]	inositol-polyphosphate multikinase [EC:2.7.1.151]	Tyrosine metabolism [PATH:ko00350]; Isoquinoline alkaloid biosynthesis [PATH:ko00950]; Betalain biosynthesis [PATH:ko00965];	Amino acid metabolism; Metabolism of cofactors and vitamins; Biosynthesis of other secondary metabolites;		84.3905	23.5784	20.6971	21.7467	201.253	6.92458		1.41204	0.394518	0.346308	0.36387	3.3674	0.115863
PITG_05465	K00225	Carbohydrate transport and metabolism	ascorbate and aldarate metabolism [ko00053];	L-galactono-1,4-lactone dehydrogenase [EC:1.3.2.3]	Carbon metabolism [PATH:ko01200]; Glycolysis / Gluconeogenesis [PATH:ko00010]; Citrate cycle (TCA cycle) [PATH:ko00020]; Pyruvate metabolism [PATH:ko00620];	Overview; Carbohydrate metabolism;		166.003	252.727	128.633	136.941	266.733	218.171		0.851872	1.29691	0.660103	0.702738	1.36879	1.11958
PITG_05938	K07404	Carbohydrate transport and metabolism	carbon metabolism [ko01200]; pentose phosphate pathway [ko00030];	6-phosphogluconolactonase [EC:3.1.1.31]	Pyrimidine metabolism [PATH:ko00240];	Nucleotide metabolism;		226.187	99.6813	684.74	380.334	1004.16	932.514		0.407836	0.179735	1.23465	0.685778	1.81059	1.68141
PITG_06015	K12407	Carbohydrate transport and metabolism	carbon metabolism [ko01200]; glycolysis / gluconeogenesis [ko00010]; galactose metabolism [ko00052]; starch and sucrose metabolism [ko00500]; amino sugar and nucleotide sugar metabolism [ko00520]; streptomycin biosynthesis [ko00521]; butirosin and neomycin biosynthesis [ko00524];	glucokinase [EC:2.7.1.2]	Pyrimidine metabolism [PATH:ko00240];			93.1049	591.499	157.638	192.867	137.488	1043.66		0.25206	1.60134	0.426767	0.522142	0.372217	2.82547
PITG_06016	K12407	Carbohydrate transport and metabolism	carbon metabolism [ko01200]; glycolysis / gluconeogenesis [ko00010]; galactose metabolism [ko00052]; starch and sucrose metabolism [ko00500]; amino sugar and nucleotide sugar metabolism [ko00520]; streptomycin biosynthesis [ko00521]; butirosin and neomycin biosynthesis [ko00524];	glucokinase [EC:2.7.1.2]	Pyrimidine metabolism [PATH:ko00240];			336.227	98.4255	17.6692	107.307	407.939	135.984		1.82806	0.535138	0.096067	0.583429	2.21796	0.739343
PITG_06019	K12407	Carbohydrate transport and metabolism	carbon metabolism [ko01200]; glycolysis / gluconeogenesis [ko00010]; galactose metabolism [ko00052]; starch and sucrose metabolism [ko00500]; amino sugar and nucleotide sugar metabolism [ko00520]; streptomycin biosynthesis [ko00521]; butirosin and neomycin biosynthesis [ko00524];	glucokinase [EC:2.7.1.2]	Pyrimidine metabolism [PATH:ko00240];			79.9314	43.8626	91.3539	72.3789	37.3103	19.3757		1.39329	0.764572	1.5924	1.26164	0.650359	0.337739
PITG_06021	K12407	Carbohydrate transport and metabolism	carbon metabolism [ko01200]; glycolysis / gluconeogenesis [ko00010]; galactose metabolism [ko00052]; starch and sucrose metabolism [ko00500]; amino sugar and nucleotide sugar metabolism [ko00520]; streptomycin biosynthesis [ko00521]; butirosin and neomycin biosynthesis [ko00524];	glucokinase [EC:2.7.1.2]	Pyrimidine metabolism [PATH:ko00240];			602.374	288.681	617.339	491.635	629.826	171.098		1.29036	0.618392	1.32242	1.05315	1.34917	0.366515
PITG_06022	K12407	Carbohydrate transport and metabolism	carbon metabolism [ko01200]; glycolysis / gluconeogenesis [ko00010]; galactose metabolism [ko00052]; starch and sucrose metabolism [ko00500]; amino sugar and nucleotide sugar metabolism [ko00520]; streptomycin biosynthesis [ko00521]; butirosin and neomycin biosynthesis [ko00524];	glucokinase [EC:2.7.1.2]	Pyrimidine metabolism [PATH:ko00240];			221.738	145.535	59.6644	116.871	258.329	87.8129		1.49495	0.981188	0.402254	0.78794	1.74164	0.59203
PITG_06479	K00469	Carbohydrate transport and metabolism	ascorbate and aldarate metabolism [ko00053]; inositol phosphate metabolism [ko00562];	inositol oxygenase [EC:1.13.99.1]	Riboflavin metabolism [PATH:ko00740];			14.5838	27.8905	15.2613	14.8211	21.1877	35.4633		0.677227	1.29515	0.708686	0.688244	0.983892	1.64681
PITG_06828	K16055	Carbohydrate transport and metabolism	starch and sucrose metabolism [ko00500];	trehalose 6-phosphate synthase/phosphatase [EC:3.1.3.12;2.4.1.15]	Biosynthesis of amino acids [PATH:ko01230]; Cysteine and methionine metabolism [PATH:ko00270]; Tyrosine metabolism [PATH:ko00350]; Phenylalanine metabolism [PATH:ko00360]; Phenylalanine, tyrosine and tryptophan biosynthesis [PATH:ko00400]; Ubiquinone and other terpenoid-quinone biosynthesis [PATH:ko00130]; Isoquinoline alkaloid biosynthesis [PATH:ko00950]; Tropane, piperidine and pyridine alkaloi…	Overview; Amino acid metabolism; Metabolism of cofactors and vitamins; Biosynthesis of other secondary metabolites;		0	0	0	0	0	0		#DIV/0!	#DIV/0!	#DIV/0!	#DIV/0!	#DIV/0!	#DIV/0!
PITG_07145	K01578	Carbohydrate transport and metabolism	propanoate metabolism [ko00640]; beta-alanine metabolism [ko00410];	malonyl-CoA decarboxylase [EC:4.1.1.9]	Pyrimidine metabolism [PATH:ko00240]; Drug metabolism - other enzymes [PATH:ko00983];	Nucleotide metabolism; Xenobiotics biodegradation and metabolism;		0	0	0	0	0	0.00264599		0	0	0	0	0	6
PITG_08598	K07404	Carbohydrate transport and metabolism	carbon metabolism [ko01200]; pentose phosphate pathway [ko00030];	6-phosphogluconolactonase [EC:3.1.1.31]	Glycerophospholipid metabolism [PATH:ko00564];	Lipid metabolism;		1.29132	4.24462	5.2496	5.72853	0.714129	2.22694		0.398246	1.30905	1.61899	1.76669	0.220239	0.686792
PITG_08935	K01908	Carbohydrate transport and metabolism	propanoate metabolism [ko00640];	propionyl-CoA synthetase [EC:6.2.1.17]	Butanoate metabolism [PATH:ko00650]; Synthesis and degradation of ketone bodies [PATH:ko00072]; Valine, leucine and isoleucine degradation [PATH:ko00280];	Carbohydrate metabolism; Lipid metabolism; Amino acid metabolism;		3.10772	42.1473	834.699	167.134	143.257	40.9878		0.0151432	0.205374	4.0673	0.814406	0.698057	0.199724
PITG_09389	K16055	Carbohydrate transport and metabolism	starch and sucrose metabolism [ko00500];	trehalose 6-phosphate synthase/phosphatase [EC:3.1.3.12;2.4.1.15]	Glycerolipid metabolism [PATH:ko00561];			606.471	125.196	741.024	247.508	863.964	208.226		1.30312	0.269009	1.59224	0.531819	1.8564	0.447414
PITG_10010	K00849	Carbohydrate transport and metabolism	galactose metabolism [ko00052]; amino sugar and nucleotide sugar metabolism [ko00520];	galactokinase [EC:2.7.1.6]	Fructose and mannose metabolism [PATH:ko00051];	Carbohydrate metabolism;		37.8164	10.921	16.6515	15.5998	28.768	41.7404		1.49771	0.432522	0.659478	0.617826	1.13935	1.65312
PITG_10846	K12316	Carbohydrate transport and metabolism	galactose metabolism [ko00052]; starch and sucrose metabolism [ko00500];	lysosomal alpha-glucosidase [EC:3.2.1.20]	Starch and sucrose metabolism [PATH:ko00500]; Cyanoamino acid metabolism [PATH:ko00460]; Phenylpropanoid biosynthesis [PATH:ko00940];	Carbohydrate metabolism; Metabolism of other amino acids; Biosynthesis of other secondary metabolites;		31.9815	111.948	540.596	206.57	12.7084	49.0308		0.201388	0.704934	3.40414	1.30077	0.0800251	0.308747
PITG_11097	K00971	Carbohydrate transport and metabolism	fructose and mannose metabolism [ko00051]; amino sugar and nucleotide sugar metabolism [ko00520];	mannose-1-phosphate guanylyltransferase [EC:2.7.7.13]	Sphingolipid metabolism [PATH:ko00600]; Other glycan degradation [PATH:ko00511];	Lipid metabolism; Glycan biosynthesis and metabolism;		4.444	4.01212	3.26617	3.06289	7.0808	6.11719		0.952859	0.860257	0.700314	0.656728	1.51823	1.31162
PITG_11587	K01109	Carbohydrate transport and metabolism	inositol phosphate metabolism [ko00562];	inositol polyphosphate-4-phosphatase [EC:3.1.3.66]	Nicotinate and nicotinamide metabolism [PATH:ko00760];	Metabolism of cofactors and vitamins;		3.47093	2.60001	1.68467	1.9942	8.38454	2.02331		1.03314	0.773902	0.501447	0.593582	2.49569	0.602244
PITG_11767	K01836	Carbohydrate transport and metabolism	amino sugar and nucleotide sugar metabolism [ko00520];	phosphoacetylglucosamine mutase [EC:5.4.2.3]	Purine metabolism [PATH:ko00230];	Nucleotide metabolism;		359.083	135.924	143.365	153.992	335.434	304.657		1.50406	0.569332	0.6005	0.645013	1.405	1.27609
PITG_12275	K00913	Carbohydrate transport and metabolism	inositol phosphate metabolism [ko00562];	inositol-1,3,4-trisphosphate 5/6-kinase / inositol-tetrakisphosphate 1-kinase [EC:2.7.1.134;2.7.1.159]	Chloroalkane and chloroalkene degradation [PATH:ko00625]; Chlorocyclohexane and chlorobenzene degradation [PATH:ko00361];	Xenobiotics biodegradation and metabolism;		0.258522	0.41476	0.378501	0.538109	0	0		0.975619	1.56524	1.4284	2.03074	0	0
PITG_12315	K00874	Carbohydrate transport and metabolism	carbon metabolism [ko01200]; pentose phosphate pathway [ko00030];	2-keto-3-deoxygluconate kinase [EC:2.7.1.45]	Propanoate metabolism [PATH:ko00640]; beta-Alanine metabolism [PATH:ko00410];	Carbohydrate metabolism; Metabolism of other amino acids;		1.16736	1.82687	1.51058	2.0511	0.442482	0.119205		0.984065	1.54002	1.27339	1.72904	0.373004	0.100488
PITG_12674	K11214	Carbohydrate transport and metabolism	carbon fixation in photosynthetic organisms [ko00710];	sedoheptulokinase [EC:2.7.1.14]	Cysteine and methionine metabolism [PATH:ko00270]; Arginine and proline metabolism [PATH:ko00330];	Amino acid metabolism;		0.48525	1.08607	0.579483	0.816647	0	0		0.981145	2.19597	1.17168	1.65121	0	0
PITG_12675	K11214	Carbohydrate transport and metabolism	carbon fixation in photosynthetic organisms [ko00710];	sedoheptulokinase [EC:2.7.1.14]	Glycerophospholipid metabolism [PATH:ko00564];	Lipid metabolism;		0.827269	1.28077	1.23379	1.86796	0	0.00457273		0.951911	1.47374	1.41968	2.1494	0	0.00526169
PITG_12914	K01106	Carbohydrate transport and metabolism	inositol phosphate metabolism [ko00562];	Inositol-1,4,5-trisphosphate 5-phosphatase [EC:3.1.3.56]	2-Oxocarboxylic acid metabolism [PATH:ko01210]; Biosynthesis of amino acids [PATH:ko01230]; Pyruvate metabolism [PATH:ko00620]; Valine, leucine and isoleucine biosynthesis [PATH:ko00290];	Overview; Carbohydrate metabolism; Amino acid metabolism;		0.444143	0.624545	0.389258	0.654071	0	0		1.26176	1.77426	1.10584	1.85814	0	0
PITG_13721	K16055	Carbohydrate transport and metabolism	starch and sucrose metabolism [ko00500];	trehalose 6-phosphate synthase/phosphatase [EC:3.1.3.12;2.4.1.15]	Carbon metabolism [PATH:ko01200]; Biosynthesis of amino acids [PATH:ko01230]; Sulfur metabolism [PATH:ko00920]; Cysteine and methionine metabolism [PATH:ko00270];	Overview; Energy metabolism; Amino acid metabolism;		0.54691	1.09569	0.865073	1.28324	0	0		0.865613	1.73418	1.36918	2.03102	0	0
PITG_14170	K00849	Carbohydrate transport and metabolism	galactose metabolism [ko00052]; amino sugar and nucleotide sugar metabolism [ko00520];	galactokinase [EC:2.7.1.6]	Carbon metabolism [PATH:ko01200]; Biosynthesis of amino acids [PATH:ko01230]; Glycolysis / Gluconeogenesis [PATH:ko00010]; Fructose and mannose metabolism [PATH:ko00051]; Inositol phosphate metabolism [PATH:ko00562]; Carbon fixation in photosynthetic organisms [PATH:ko00710];	Overview; Carbohydrate metabolism; Energy metabolism;		0.237968	0.531014	0.501732	0.563587	12.846	0.132706		0.0963886	0.215086	0.203226	0.22828	5.20327	0.0537525
PITG_14195	K01689	Carbohydrate transport and metabolism	carbon metabolism [ko01200]; biosynthesis of amino acids [ko01230]; glycolysis / gluconeogenesis [ko00010]; methane metabolism [ko00680];	enolase [EC:4.2.1.11]	Biosynthesis of amino acids [PATH:ko01230]; Histidine metabolism [PATH:ko00340];	Overview; Amino acid metabolism;		0.133918	0.54544	0.316885	0.335433	0	0		0.60338	2.45753	1.42776	1.51133	0	0
PITG_14229	K00971	Carbohydrate transport and metabolism	fructose and mannose metabolism [ko00051]; amino sugar and nucleotide sugar metabolism [ko00520];	mannose-1-phosphate guanylyltransferase [EC:2.7.7.13]	Carbon metabolism [PATH:ko01200]; Biosynthesis of amino acids [PATH:ko01230]; Glycolysis / Gluconeogenesis [PATH:ko00010]; Methane metabolism [PATH:ko00680]; Glycine, serine and threonine metabolism [PATH:ko00260];	Overview; Carbohydrate metabolism; Energy metabolism; Amino acid metabolism;		1.08386	1.53317	1.39272	1.66094	0	0		1.14681	1.6222	1.4736	1.75739	0	0
PITG_15882	K16055	Carbohydrate transport and metabolism	starch and sucrose metabolism [ko00500];	trehalose 6-phosphate synthase/phosphatase [EC:3.1.3.12;2.4.1.15]	Carbon metabolism [PATH:ko01200]; Glyoxylate and dicarboxylate metabolism [PATH:ko00630]; Tryptophan metabolism [PATH:ko00380];	Overview; Carbohydrate metabolism; Amino acid metabolism;		0.640363	0.517248	0.415175	0.582552	4.14714	0.0231422		0.6074	0.490623	0.393803	0.552565	3.93366	0.0219509
PITG_16047	K00134	Carbohydrate transport and metabolism	carbon metabolism [ko01200]; biosynthesis of amino acids [ko01230]; glycolysis / gluconeogenesis [ko00010]; carbon fixation in photosynthetic organisms [ko00710];	glyceraldehyde 3-phosphate dehydrogenase [EC:1.2.1.12]	Carbon metabolism [PATH:ko01200]; Glycolysis / Gluconeogenesis [PATH:ko00010]; Pentose phosphate pathway [PATH:ko00030]; Fructose and mannose metabolism [PATH:ko00051]; Carbon fixation in photosynthetic organisms [PATH:ko00710]; Methane metabolism [PATH:ko00680];	Overview; Carbohydrate metabolism; Energy metabolism;		0.721934	1.09503	1.11056	1.58291	6.47938	0.131085		0.389502	0.590795	0.599175	0.854019	3.49579	0.0707234
PITG_16057	K01689	Carbohydrate transport and metabolism	carbon metabolism [ko01200]; biosynthesis of amino acids [ko01230]; glycolysis / gluconeogenesis [ko00010]; methane metabolism [ko00680];	enolase [EC:4.2.1.11]	Biosynthesis of amino acids [PATH:ko01230]; Phenylalanine, tyrosine and tryptophan biosynthesis [PATH:ko00400];	Overview; Amino acid metabolism;		0.773639	1.23466	1.20004	1.36287	0.707025	0.0370437		0.873299	1.39371	1.35463	1.53843	0.798104	0.0418157
PITG_16359	K00963	Carbohydrate transport and metabolism	pentose and glucuronate interconversions [ko00040]; galactose metabolism [ko00052]; starch and sucrose metabolism [ko00500]; amino sugar and nucleotide sugar metabolism [ko00520];	UTP--glucose-1-phosphate uridylyltransferase [EC:2.7.7.9]	Oxidative phosphorylation [PATH:ko00190];	Energy metabolism;		0.340093	1.00348	0.533028	0.977051	4.17801	0.140956		0.284493	0.839422	0.445886	0.817318	3.49497	0.117912
PITG_16468	K10572	Carbohydrate transport and metabolism	inositol phosphate metabolism [ko00562];	inositol-pentakisphosphate 2-kinase [EC:2.7.1.158]	Penicillin and cephalosporin biosynthesis [PATH:ko00311];	Biosynthesis of other secondary metabolites;		0.589943	0.879776	0.707118	0.896849	5.39276	0.066964		0.4148	0.618587	0.497188	0.630591	3.79175	0.0470837
PITG_16799	K01109	Carbohydrate transport and metabolism	inositol phosphate metabolism [ko00562];	inositol polyphosphate-4-phosphatase [EC:3.1.3.66]	Sphingolipid metabolism [PATH:ko00600];	Lipid metabolism;		0.855852	1.73881	1.35605	1.63112	0	0.00941694		0.91842	1.86592	1.45518	1.75037	0	0.0101054
PITG_17023	K01837	Carbohydrate transport and metabolism	Starch and sucrose metabolism [ko00500]; Cyanoamino acid metabolism [ko00460]; Phenylpropanoid biosynthesis [ko00940];	bisphosphoglycerate mutase [EC:3.1.3.13;5.4.2.11;5.4.2.4]	Starch and sucrose metabolism [PATH:ko00500]; Cyanoamino acid metabolism [PATH:ko00460]; Phenylpropanoid biosynthesis [PATH:ko00940];	Carbohydrate metabolism; Metabolism of other amino acids; Biosynthesis of other secondary metabolites;		0.969858	1.28558	1.28465	1.17379	0	0		1.23447	1.63633	1.63515	1.49404	0	0
PITG_17071	K01578	Carbohydrate transport and metabolism	propanoate metabolism [ko00640]; beta-alanine metabolism [ko00410];	malonyl-CoA decarboxylase [EC:4.1.1.9]	Starch and sucrose metabolism [PATH:ko00500]; Cyanoamino acid metabolism [PATH:ko00460]; Phenylpropanoid biosynthesis [PATH:ko00940];	Carbohydrate metabolism; Metabolism of other amino acids; Biosynthesis of other secondary metabolites;		5.4068	10.1655	8.53237	10.9232	23.4346	0.945755		0.546065	1.02668	0.861736	1.1032	2.3668	0.0955175
PITG_17130	K00134	Carbohydrate transport and metabolism	carbon metabolism [ko01200]; biosynthesis of amino acids [ko01230]; glycolysis / gluconeogenesis [ko00010]; carbon fixation in photosynthetic organisms [ko00710];	glyceraldehyde 3-phosphate dehydrogenase [EC:1.2.1.12]	Starch and sucrose metabolism [PATH:ko00500]; Cyanoamino acid metabolism [PATH:ko00460]; Phenylpropanoid biosynthesis [PATH:ko00940];	Carbohydrate metabolism; Metabolism of other amino acids; Biosynthesis of other secondary metabolites;		0.548836	0.867329	0.864098	0.788998	0	0.00484422		1.07121	1.69284	1.68654	1.53996	0	0.00945489
PITG_17872	K03103	Carbohydrate transport and metabolism	inositol phosphate metabolism [ko00562]; riboflavin?	Multiple inositol-polyphosphate phosphatase [EC3.1.3.62]	Carbon metabolism [PATH:ko01200]; Fatty acid metabolism [PATH:ko01212]; Propanoate metabolism [PATH:ko00640]; Butanoate metabolism [PATH:ko00650]; Fatty acid elongation [PATH:ko00062]; Fatty acid degradation [PATH:ko00071]; Valine, leucine and isoleucine degradation [PATH:ko00280]; Lysine degradation [PATH:ko00310]; Tryptophan metabolism [PATH:ko00380]; beta-Alanine metabolism [PATH:ko00410]; Ami…	Overview; Carbohydrate metabolism; Lipid metabolism; Amino acid metabolism; Metabolism of other amino acids; Xenobiotics biodegradation and metabolism;		0.536954	0.656226	0.547213	0.723992	9.18159	0.0425191		0.275632	0.336857	0.280898	0.371643	4.71314	0.0218261
PITG_18076	K01837	Carbohydrate transport and metabolism	Glycine, serine and threonine metabolism [Ko00260]; Glycolysis/Gluconeogenesis [ko00010]	bisphosphoglycerate mutase [EC:3.1.3.13;5.4.2.11;5.4.2.4]	Starch and sucrose metabolism [PATH:ko00500]; Amino sugar and nucleotide sugar metabolism [PATH:ko00520];			0.340735	0.806138	0.604425	0.90713	26.7727	0.100452		0.0692278	0.163785	0.122802	0.184304	5.43947	0.0204091
PITG_18079	K01837	Carbohydrate transport and metabolism	Glycine, serine and threonine metabolism [Ko00260]; Glycolysis/Gluconeogenesis [ko00010]	bisphosphoglycerate mutase [EC:3.1.3.13;5.4.2.11;5.4.2.4]	Vitamin B6 metabolism [PATH:ko00750];	Metabolism of cofactors and vitamins;		1.0222	1.54213	1.27047	1.82729	113.434	0.530161		0.0512698	0.0773472	0.0637217	0.0916496	5.68942	0.0265908
PITG_18080	K01837	Carbohydrate transport and metabolism	Glycine, serine and threonine metabolism [Ko00260]; Glycolysis/Gluconeogenesis [ko00010]	bisphosphoglycerate mutase [EC:3.1.3.13;5.4.2.11;5.4.2.4]	Valine, leucine and isoleucine degradation [PATH:ko00280];	Amino acid metabolism;		1.2788	2.39635	2.13016	2.70791	153.519	0.81265		0.0471172	0.0882932	0.0784855	0.0997727	5.65639	0.029942
PITG_18361	K00469	Carbohydrate transport and metabolism	ascorbate and aldarate metabolism [ko00053]; inositol phosphate metabolism [ko00562];	inositol oxygenase [EC:1.13.99.1]	Fatty acid metabolism [PATH:ko01212]; Fatty acid degradation [PATH:ko00071];	Overview; Lipid metabolism;		0.381842	0.848095	0.773137	0.937523	8.87568	0.122258		0.191904	0.426231	0.388559	0.471175	4.46069	0.0614438
PITG_18364	K00469	Carbohydrate transport and metabolism	ascorbate and aldarate metabolism [ko00053]; inositol phosphate metabolism [ko00562];	inositol oxygenase [EC:1.13.99.1]	Fatty acid metabolism [PATH:ko01212]; Fatty acid degradation [PATH:ko00071];	Overview; Lipid metabolism;		0.330137	0.685076	0.194629	0.645961	0	0		1.06737	2.21492	0.629255	2.08846	0	0
PITG_18414	K00963	Carbohydrate transport and metabolism	pentose and glucuronate interconversions [ko00040]; galactose metabolism [ko00052]; starch and sucrose metabolism [ko00500]; amino sugar and nucleotide sugar metabolism [ko00520];	phosphoglucomutase/UTP--glucose-1-phosphate uridylyltransferase [EC:5.4.2.2;2.7.7.9]	Folate biosynthesis [PATH:ko00790];	Metabolism of cofactors and vitamins;		0.289672	0.451909	0.501732	0.438942	0.978672	0.00493235		0.65196	1.0171	1.12924	0.987918	2.20268	0.0111012
PITG_19174	K15779	Carbohydrate transport and metabolism	glycolysis / gluconeogenesis [ko00010]; pentose phosphate pathway [ko00030]; galactose metabolism [ko00052]; starch and sucrose metabolism [ko00500]; amino sugar and nucleotide sugar metabolism [ko00520]; purine metabolism [ko00230];	phosphoglucomutase / phosphopentomutase [EC:5.4.2.7;5.4.2.2]	Oxidative phosphorylation [PATH:ko00190];	Energy metabolism;		31.7892	22.7742	15.6984	33.661	18.4797	0.481543		1.55215	1.11199	0.766501	1.64355	0.902298	0.0235121
PITG_19493	K00134	Carbohydrate transport and metabolism	carbon metabolism [ko01200]; biosynthesis of amino acids [ko01230]; glycolysis / gluconeogenesis [ko00010]; carbon fixation in photosynthetic organisms [ko00710];	glyceraldehyde 3-phosphate dehydrogenase [EC:1.2.1.12]	Carbon metabolism [PATH:ko01200]; Glyoxylate and dicarboxylate metabolism [PATH:ko00630]; Propanoate metabolism [PATH:ko00640]; Valine, leucine and isoleucine degradation [PATH:ko00280];	Overview; Carbohydrate metabolism; Amino acid metabolism;		9.45387	13.3392	16.6931	8.13619	14.2779	8.62672		0.804277	1.13482	1.42015	0.692177	1.21468	0.733908
PITG_19495	K00134	Carbohydrate transport and metabolism	carbon metabolism [ko01200]; biosynthesis of amino acids [ko01230]; glycolysis / gluconeogenesis [ko00010]; carbon fixation in photosynthetic organisms [ko00710];	glyceraldehyde 3-phosphate dehydrogenase [EC:1.2.1.12]	Biosynthesis of siderophore group nonribosomal peptides [PATH:ko01053];	Metabolism of terpenoids and polyketides;		48.2607	57.613	73.9541	44.145	57.2671	35.1718		0.915151	1.09249	1.40237	0.837105	1.08593	0.66695
PITG_19638	K03103	Carbohydrate transport and metabolism	glycolysis / gluconeogenesis [ko00010]; inositol phosphate metabolism [ko00562];	multiple inositol-polyphosphate phosphatase [EC:3.1.3.62]	Biosynthesis of siderophore group nonribosomal peptides [PATH:ko01053];	Metabolism of terpenoids and polyketides;		268.489	38.0476	79.0035	37.4412	44.8585	6.02014		3.3996	0.481758	1.00034	0.47408	0.567997	0.0762268
PITG_19961	K00134	Carbohydrate transport and metabolism	carbon metabolism [ko01200]; biosynthesis of amino acids [ko01230]; glycolysis / gluconeogenesis [ko00010]; carbon fixation in photosynthetic organisms [ko00710];	glyceraldehyde 3-phosphate dehydrogenase [EC:1.2.1.12]	Sphingolipid metabolism [PATH:ko00600];			0	0	0.0205386	0	0	0		0	0	6	0	0	0
PITG_20083	K01099	Carbohydrate transport and metabolism	inositol phosphate metabolism [ko00562];	phosphatidylinositol-bisphosphatase [EC:3.1.3.36]	Carbon metabolism [PATH:ko01200]; Glycolysis / Gluconeogenesis [PATH:ko00010]; Galactose metabolism [PATH:ko00052]; Starch and sucrose metabolism [PATH:ko00500]; Amino sugar and nucleotide sugar metabolism [PATH:ko00520]; Streptomycin biosynthesis [PATH:ko00521]; Butirosin and neomycin biosynthesis [PATH:ko00524];	Overview; Carbohydrate metabolism; Biosynthesis of other secondary metabolites;		59.0248	83.4566	66.3134	124.752	48.8016	180.546		0.629157	0.889579	0.706847	1.32976	0.520186	1.92448
PITG_20927	K16055	Carbohydrate transport and metabolism	starch and sucrose metabolism [ko00500];	trehalose 6-phosphate synthase/phosphatase [EC:3.1.3.12;2.4.1.15]	Biosynthesis of amino acids [PATH:ko01230]; Phenylalanine, tyrosine and tryptophan biosynthesis [PATH:ko00400];	Overview; Amino acid metabolism;		94.9828	53.3552	13.8025	33.7873	163.81	45.534		1.40621	0.789918	0.204345	0.500217	2.42519	0.674126
PITG_20970	K00134	Carbohydrate transport and metabolism	carbon metabolism [ko01200]; biosynthesis of amino acids [ko01230]; glycolysis / gluconeogenesis [ko00010]; carbon fixation in photosynthetic organisms [ko00710];	glyceraldehyde 3-phosphate dehydrogenase [EC:1.2.1.12]	Purine metabolism [PATH:ko00230];	Nucleotide metabolism;		158.071	140.89	52.5439	69.5058	377.551	41.2643		1.12931	1.00657	0.375392	0.496573	2.69735	0.294806
PITG_21132	K00849	Carbohydrate transport and metabolism	galactose metabolism [ko00052]; amino sugar and nucleotide sugar metabolism [ko00520];	galactokinase [EC:2.7.1.6]	Riboflavin metabolism [PATH:ko00740];	Metabolism of cofactors and vitamins;		54.0163	39.9264	113.42	49.4272	40.2345	14.8871		1.03907	0.768033	2.18177	0.950794	0.773959	0.286372
PITG_21313	K12407	Carbohydrate transport and metabolism	carbon metabolism [ko01200]; glycolysis / gluconeogenesis [ko00010]; galactose metabolism [ko00052]; starch and sucrose metabolism [ko00500]; amino sugar and nucleotide sugar metabolism [ko00520]; streptomycin biosynthesis [ko00521]; butirosin and neomycin biosynthesis [ko00524];	glucokinase [EC:2.7.1.2]	Fatty acid metabolism [PATH:ko01212]; Fatty acid biosynthesis [PATH:ko00061]; Fatty acid degradation [PATH:ko00071];	Overview; Lipid metabolism;
PITG_21962	K16055	Carbohydrate transport and metabolism	starch and sucrose metabolism [ko00500];	trehalose 6-phosphate synthase/phosphatase [EC:3.1.3.12;2.4.1.15]	Cutin, suberine and wax biosynthesis [PATH:ko00073];	Lipid metabolism;		5.02142	3.51627	4.84276	2.65262	6.0191	2.77688		1.21344	0.849716	1.17026	0.641011	1.45453	0.671039
PITG_22103	K00134	Carbohydrate transport and metabolism	carbon metabolism [ko01200]; biosynthesis of amino acids [ko01230]; glycolysis / gluconeogenesis [ko00010]; carbon fixation in photosynthetic organisms [ko00710];	glyceraldehyde 3-phosphate dehydrogenase [EC:1.2.1.12]	Cutin, suberine and wax biosynthesis [PATH:ko00073];			67.8319	30.9485	38.7988	35.3497	177.058	20.7165		1.09789	0.500916	0.627976	0.572151	2.86576	0.335306
PITG_00132	K00927	Carbohydrate transport and metabolism	carbon metabolism [ko01200]; biosynthesis of amino acids [ko01230]; glycolysis / gluconeogenesis [ko00010]; carbon fixation in photosynthetic organisms [ko00710];	phosphoglycerate kinase [EC:2.7.2.3]	Degradation of aromatic compounds [PATH:ko01220]; Glycolysis / Gluconeogenesis [PATH:ko00010]; Fatty acid degradation [PATH:ko00071]; Tyrosine metabolism [PATH:ko00350]; Retinol metabolism [PATH:ko00830]; Chloroalkane and chloroalkene degradation [PATH:ko00625]; Naphthalene degradation [PATH:ko00626]; Metabolism of xenobiotics by cytochrome P450 [PATH:ko00980]; Drug metabolism - cytochrome P450 […			145.168	13.9185	5.81493	42.732	146.94	33.605		2.24383	0.215135	0.0898802	0.660499	2.27123	0.519425
PITG_00146	K00036	Carbohydrate transport and metabolism	carbon metabolism [ko01200]; pentose phosphate pathway [ko00030]; glutathione metabolism [ko00480];	glucose-6-phosphate 1-dehydrogenase [EC:1.1.1.49]	Degradation of aromatic compounds [PATH:ko01220]; Glycolysis / Gluconeogenesis [PATH:ko00010]; Fatty acid degradation [PATH:ko00071]; Tyrosine metabolism [PATH:ko00350]; Retinol metabolism [PATH:ko00830]; Chloroalkane and chloroalkene degradation [PATH:ko00625]; Naphthalene degradation [PATH:ko00626]; Metabolism of xenobiotics by cytochrome P450 [PATH:ko00980]; Drug metabolism - cytochrome P450 […			257.759	104.03	74.1242	100.496	296.349	163.516		1.55234	0.626515	0.446408	0.605231	1.78474	0.984765
PITG_00333	K00011	Carbohydrate transport and metabolism	Pentose and glucuronate interconversions (ko00040); Galactose metabolism (ko00052); Glycerolipid metabolism (ko00561); Folate biosynthesis (ko00790)	Aldo/keto reductase, related to diketogulonate reductase [EC:1.1.1.21]	Degradation of aromatic compounds [PATH:ko01220]; Glycolysis / Gluconeogenesis [PATH:ko00010]; Fatty acid degradation [PATH:ko00071]; Tyrosine metabolism [PATH:ko00350]; Retinol metabolism [PATH:ko00830]; Chloroalkane and chloroalkene degradation [PATH:ko00625]; Naphthalene degradation [PATH:ko00626]; Metabolism of xenobiotics by cytochrome P450 [PATH:ko00980]; Drug metabolism - cytochrome P450 […	Overview; Carbohydrate metabolism; Lipid metabolism; Amino acid metabolism; Metabolism of cofactors and vitamins; Xenobiotics biodegradation and metabolism;		0.340093	0.107296	0.624964	1.05131	0	0.00677095		0.957811	0.302181	1.7601	2.96084	0	0.0190692
PITG_00460	K00889	Carbohydrate transport and metabolism	inositol phosphate metabolism [ko00562];	1-phosphatidylinositol-4-phosphate 5-kinase [EC:2.7.1.68]				294.122	75.6913	121.815	145.651	113.65	427.047		1.4981	0.385532	0.620465	0.74187	0.578872	2.17516
PITG_00732	K00888	Carbohydrate transport and metabolism	inositol phosphate metabolism [ko00562];	phosphatidylinositol 4-kinase [EC:2.7.1.67]	Fatty acid metabolism [PATH:ko01212]; Butanoate metabolism [PATH:ko00650]; Fatty acid elongation [PATH:ko00062]; Fatty acid degradation [PATH:ko00071]; Valine, leucine and isoleucine degradation [PATH:ko00280]; Lysine degradation [PATH:ko00310]; Tryptophan metabolism [PATH:ko00380]; Geraniol degradation [PATH:ko00281]; Caprolactam degradation [PATH:ko00930];	Overview; Carbohydrate metabolism; Lipid metabolism; Amino acid metabolism; Metabolism of terpenoids and polyketides; Xenobiotics biodegradation and metabolism;		76.1348	18.1159	32.1261	32.2472	1.63466	32.5729		2.36895	0.56368	0.999613	1.00338	0.050863	1.01351
PITG_00896	K00889	Carbohydrate transport and metabolism	inositol phosphate metabolism [ko00562];	1-phosphatidylinositol-4-phosphate 5-kinase [EC:2.7.1.68]	Carbon metabolism [PATH:ko01200]; 2-Oxocarboxylic acid metabolism [PATH:ko01210]; Biosynthesis of amino acids [PATH:ko01230]; Citrate cycle (TCA cycle) [PATH:ko00020]; Carbon fixation pathways in prokaryotes [PATH:ko00720]; Glutathione metabolism [PATH:ko00480];	Overview; Carbohydrate metabolism; Energy metabolism; Metabolism of other amino acids;		16.9173	4.21446	6.67708	6.53489	1.19339	16.5393		1.94913	0.48557	0.769302	0.75292	0.137496	1.90558
PITG_01138	K12308	Carbohydrate transport and metabolism	galactose metabolism [ko00052];	beta-galactosidase (Glycosyl hydrolase family 1) [EC:3.2.1.23]	Fatty acid metabolism [PATH:ko01212]; Fatty acid biosynthesis [PATH:ko00061]; Biosynthesis of unsaturated fatty acids [PATH:ko01040]; Biotin metabolism [PATH:ko00780];	Overview; Lipid metabolism; Metabolism of cofactors and vitamins;		124.298	30.0458	51.083	57.0265	12.0702	210.095		1.53891	0.371993	0.632452	0.706038	0.149439	2.60117
PITG_01700	K01858	Carbohydrate transport and metabolism	inositol phosphate metabolism [ko00562]; streptomycin biosynthesis [ko00521];	myo-inositol-1-phosphate synthase [EC:5.5.1.4]	Glycine, serine and threonine metabolism [PATH:ko00260];			108.569	23.7549	41.6004	46.1747	9.14726	123.655		1.84589	0.403878	0.707285	0.785057	0.155521	2.10237
PITG_01752	K00615	Carbohydrate transport and metabolism	carbon metabolism [ko01200]; biosynthesis of amino acids [ko01230]; pentose phosphate pathway [ko00030]; carbon fixation in photosynthetic organisms [ko00710]; biosynthesis of ansamycins [ko01051];	transketolase [EC:2.2.1.1]	Carbon metabolism [PATH:ko01200]; Biosynthesis of amino acids [PATH:ko01230]; Glycolysis / Gluconeogenesis [PATH:ko00010]; Carbon fixation in photosynthetic organisms [PATH:ko00710];	Overview; Carbohydrate metabolism; Energy metabolism;		52.0255	4.9627	6.79342	4.05616	1.13404	4.51237		4.24789	0.405206	0.554685	0.331186	0.092595	0.368436
PITG_01862	K01810	Carbohydrate transport and metabolism	carbon metabolism [ko01200]; glycolysis / gluconeogenesis [ko00010]; pentose phosphate pathway [ko00030]; starch and sucrose metabolism [ko00500]; amino sugar and nucleotide sugar metabolism [ko00520];	glucose-6-phosphate isomerase [EC:5.3.1.9]	Carbon metabolism [PATH:ko01200]; Glycolysis / Gluconeogenesis [PATH:ko00010]; Citrate cycle (TCA cycle) [PATH:ko00020]; Pyruvate metabolism [PATH:ko00620];	Overview; Carbohydrate metabolism;		651.497	71.2785	96.2756	40.9116	50.6819	274.126		3.29936	0.360974	0.487566	0.207188	0.256667	1.38825
PITG_02038	K03841	Carbohydrate transport and metabolism	carbon metabolism [ko01200]; glycolysis / gluconeogenesis [ko00010]; pentose phosphate pathway [ko00030]; fructose and mannose metabolism [ko00051]; carbon fixation in photosynthetic organisms [ko00710]; methane metabolism [ko00680];	fructose-1,6-bisphosphatase I [EC:3.1.3.11]	Steroid biosynthesis [PATH:ko00100];	Lipid metabolism;		1341.68	46.9155	40.4688	55.9402	30.1879	332.518		4.35678	0.152347	0.131413	0.181653	0.0980283	1.07977
PITG_02129	K01053	Carbohydrate transport and metabolism	carbon metabolism [ko01200]; degradation of aromatic compounds [ko01220]; pentose phosphate pathway [ko00030]; ascorbate and aldarate metabolism [ko00053]; caprolactam degradation [ko00930];	gluconolactonase [EC:3.1.1.17]	Fatty acid metabolism [PATH:ko01212]; Fatty acid degradation [PATH:ko00071]; alpha-Linolenic acid metabolism [PATH:ko00592]; Biosynthesis of unsaturated fatty acids [PATH:ko01040];	Overview; Lipid metabolism;		257.565	97.9746	173.775	129.885	433.298	26.882		1.38058	0.525155	0.931453	0.696197	2.32253	0.14409
PITG_02266	K01191	Carbohydrate transport and metabolism	other glycan degradation [ko00511];	alpha-mannosidase [EC:3.2.1.24]	Carbon metabolism [PATH:ko01200]; Fatty acid metabolism [PATH:ko01212]; Butanoate metabolism [PATH:ko00650]; Fatty acid degradation [PATH:ko00071]; Valine, leucine and isoleucine degradation [PATH:ko00280];	Overview; Carbohydrate metabolism; Lipid metabolism; Amino acid metabolism;		102.143	32.2254	63.951	53.2851	204.677	11.4443		1.31029	0.413389	0.820366	0.683543	2.6256	0.146808
PITG_02424	K00011	Carbohydrate transport and metabolism	Pentose and glucuronate interconversions (ko00040); Galactose metabolism (ko00052); Glycerolipid metabolism (ko00561); Folate biosynthesis (ko00790)	Aldo/keto reductase, related to diketogulonate reductase [EC:1.1.1.21]	Carbon metabolism [PATH:ko01200]; Fatty acid metabolism [PATH:ko01212]; Butanoate metabolism [PATH:ko00650]; Fatty acid degradation [PATH:ko00071]; Valine, leucine and isoleucine degradation [PATH:ko00280];	Overview; Carbohydrate metabolism; Lipid metabolism; Amino acid metabolism;		375.052	144.215	257.735	184.454	817.8	48.2265		1.23137	0.473487	0.846197	0.605599	2.68501	0.158338
PITG_02574	K00889	Carbohydrate transport and metabolism	inositol phosphate metabolism [ko00562];	1-phosphatidylinositol-4-phosphate 5-kinase [EC:2.7.1.68]	Carbon metabolism [PATH:ko01200]; Fatty acid metabolism [PATH:ko01212]; Butanoate metabolism [PATH:ko00650]; Fatty acid degradation [PATH:ko00071]; Valine, leucine and isoleucine degradation [PATH:ko00280];	Overview; Carbohydrate metabolism; Lipid metabolism; Amino acid metabolism;		59.2002	26.4898	33.0537	32.71	86.124	30.796		1.32353	0.592229	0.738978	0.731293	1.92547	0.688502
PITG_02735	K01834	Carbohydrate transport and metabolism	carbon metabolism [ko01200]; biosynthesis of amino acids [ko01230]; glycolysis / gluconeogenesis [ko00010]; methane metabolism [ko00680]; glycine, serine and threonine metabolism [ko00260];	2,3-bisphosphoglycerate-dependent phosphoglycerate mutase [EC:5.4.2.11]	Carbon metabolism [PATH:ko01200]; Fatty acid metabolism [PATH:ko01212]; Butanoate metabolism [PATH:ko00650]; Fatty acid degradation [PATH:ko00071]; Valine, leucine and isoleucine degradation [PATH:ko00280];			318.096	44.29	3.6559	58.0932	227.043	146.173		2.39365	0.333278	0.0275103	0.437147	1.70848	1.09994
PITG_02757	K00873	Carbohydrate transport and metabolism	carbon metabolism [ko01200]; biosynthesis of amino acids [ko01230]; glycolysis / gluconeogenesis [ko00010]; pyruvate metabolism [ko00620]; purine metabolism [ko00230];	pyruvate kinase [EC:2.7.1.40]	Carbon metabolism [PATH:ko01200]; Fatty acid metabolism [PATH:ko01212]; Butanoate metabolism [PATH:ko00650]; Fatty acid degradation [PATH:ko00071]; Valine, leucine and isoleucine degradation [PATH:ko00280];			0.0205533	0.125871	0	0.103509	1.09017	5.97831		0.0168507	0.103195	0	0.0848621	0.893773	4.90132
PITG_02785	K01624	Carbohydrate transport and metabolism	carbon metabolism [ko01200]; biosynthesis of amino acids [ko01230]; glycolysis / gluconeogenesis [ko00010]; pentose phosphate pathway [ko00030]; fructose and mannose metabolism [ko00051]; carbon fixation in photosynthetic organisms [ko00710]; methane metabolism [ko00680];	fructose-bisphosphate aldolase, class II [EC:4.1.2.13]	Carbon metabolism [PATH:ko01200]; Fatty acid metabolism [PATH:ko01212]; Butanoate metabolism [PATH:ko00650]; Fatty acid degradation [PATH:ko00071]; Valine, leucine and isoleucine degradation [PATH:ko00280];	Overview; Carbohydrate metabolism; Lipid metabolism; Amino acid metabolism;		23.6366	31.0414	27.6124	29.1589	58.955	34.129		0.693381	0.910602	0.810013	0.855379	1.72945	1.00118
PITG_02786	K01624	Carbohydrate transport and metabolism	carbon metabolism [ko01200]; biosynthesis of amino acids [ko01230]; glycolysis / gluconeogenesis [ko00010]; pentose phosphate pathway [ko00030]; fructose and mannose metabolism [ko00051]; carbon fixation in photosynthetic organisms [ko00710]; methane metabolism [ko00680];	fructose-bisphosphate aldolase, class II [EC:4.1.2.13]	Carbon metabolism [PATH:ko01200]; Fatty acid metabolism [PATH:ko01212]; Propanoate metabolism [PATH:ko00640]; Fatty acid degradation [PATH:ko00071]; Valine, leucine and isoleucine degradation [PATH:ko00280]; beta-Alanine metabolism [PATH:ko00410];	Overview; Carbohydrate metabolism; Lipid metabolism; Amino acid metabolism; Metabolism of other amino acids;		94.3042	19.8073	13.2833	10.3515	15.4926	79.4916		2.43125	0.510651	0.342454	0.26687	0.399412	2.04937
PITG_03027	K11528	Carbohydrate transport and metabolism	amino sugar and nucleotide sugar metabolism [ko00520];	UDP-N-acetylglucosamine pyrophosphorylase [EC:2.7.7.23]	Glycine, serine and threonine metabolism [PATH:ko00260]; Tyrosine metabolism [PATH:ko00350]; Phenylalanine metabolism [PATH:ko00360]; beta-Alanine metabolism [PATH:ko00410]; Isoquinoline alkaloid biosynthesis [PATH:ko00950]; Tropane, piperidine and pyridine alkaloid biosynthesis [PATH:ko00960];	Amino acid metabolism; Metabolism of other amino acids; Biosynthesis of other secondary metabolites;		289.131	405.798	115.63	173.444	927.341	49.8832		0.88454	1.24146	0.353748	0.53062	2.83702	0.152608
PITG_03078	K01803	Carbohydrate transport and metabolism	carbon metabolism [ko01200]; biosynthesis of amino acids [ko01230]; glycolysis / gluconeogenesis [ko00010]; fructose and mannose metabolism [ko00051]; inositol phosphate metabolism [ko00562]; carbon fixation in photosynthetic organisms [ko00710];	triosephosphate isomerase (TIM) [EC:5.3.1.1]	One carbon pool by folate [PATH:ko00670];	Metabolism of cofactors and vitamins;		485.551	550.868	266.607	322.016	1267.55	83.9723		0.978747	1.11041	0.537412	0.649102	2.55506	0.169267
PITG_03453	K00888	Carbohydrate transport and metabolism	inositol phosphate metabolism [ko00562];	phosphatidylinositol 4-kinase [EC:2.7.1.67]	Arginine and proline metabolism [PATH:ko00330];	Amino acid metabolism;		191.415	62.6506	30.5914	47.7809	487.055	47.0284		1.3254	0.433808	0.211822	0.330847	3.37249	0.325636
PITG_03598	K00850	Carbohydrate transport and metabolism	carbon metabolism [ko01200]; biosynthesis of amino acids [ko01230]; glycolysis / gluconeogenesis [ko00010]; pentose phosphate pathway [ko00030]; fructose and mannose metabolism [ko00051]; galactose metabolism [ko00052]; methane metabolism [ko00680];	6-phosphofructokinase 1 [EC:2.7.1.11]	Purine metabolism [PATH:ko00230]; Caffeine metabolism [PATH:ko00232];	Nucleotide metabolism; Biosynthesis of other secondary metabolites;		470.174	155.195	61.9691	135.378	947.612	120.164		1.49223	0.492555	0.196676	0.42966	3.00751	0.381375
PITG_03658	K01103	Carbohydrate transport and metabolism	fructose and mannose metabolism [ko00051];	6-phosphofructo-2-kinase / fructose-2,6-bisphosphatase [EC:3.1.3.46;2.7.1.105]	Glutathione metabolism [PATH:ko00480];	Metabolism of other amino acids;		63.6811	24.0849	213.507	97.0704	84.4333	93.604		0.662907	0.250718	2.22256	1.01048	0.878932	0.974397
PITG_03721	K01006	Carbohydrate transport and metabolism	carbon metabolism [ko01200]; pyruvate metabolism [ko00620]; carbon fixation in photosynthetic organisms [ko00710]; carbon fixation pathways in prokaryotes [ko00720];	pyruvate, orthophosphate dikinase [EC:2.7.9.1]	Oxidative phosphorylation [PATH:ko00190];	Energy metabolism;		72.5299	20.2815	10.7936	21.5786	72.974	40.4277		1.824	0.510044	0.27144	0.542665	1.83517	1.01669
PITG_03723	K01006	Carbohydrate transport and metabolism	carbon metabolism [ko01200]; pyruvate metabolism [ko00620]; carbon fixation in photosynthetic organisms [ko00710]; carbon fixation pathways in prokaryotes [ko00720];	pyruvate, orthophosphate dikinase [EC:2.7.9.1]	Arachidonic acid metabolism [PATH:ko00590]; Glutathione metabolism [PATH:ko00480];	Lipid metabolism; Metabolism of other amino acids;		8.69789	4.39454	1.3624	2.86615	20.6326	11.093		1.06404	0.537595	0.166666	0.350623	2.52405	1.35703
PITG_03724	K01006	Carbohydrate transport and metabolism	carbon metabolism [ko01200]; pyruvate metabolism [ko00620]; carbon fixation in photosynthetic organisms [ko00710]; carbon fixation pathways in prokaryotes [ko00720];	pyruvate, orthophosphate dikinase [EC:2.7.9.1]	Arachidonic acid metabolism [PATH:ko00590]; Glutathione metabolism [PATH:ko00480];	Lipid metabolism; Metabolism of other amino acids;		34.209	17.3093	3.74245	11.0408	21.1486	12.0369		2.06312	1.04391	0.225705	0.665866	1.27546	0.725937
PITG_03792	K01834	Carbohydrate transport and metabolism	carbon metabolism [ko01200]; biosynthesis of amino acids [ko01230]; glycolysis / gluconeogenesis [ko00010]; methane metabolism [ko00680]; glycine, serine and threonine metabolism [ko00260];	2,3-bisphosphoglycerate-dependent phosphoglycerate mutase [EC:5.4.2.11]	Arachidonic acid metabolism [PATH:ko00590]; Glutathione metabolism [PATH:ko00480];	Lipid metabolism; Metabolism of other amino acids;		181.573	90.9171	15.498	72.817	244.388	119.563		1.50318	0.752672	0.128303	0.602827	2.0232	0.989819
PITG_03904	K00888	Carbohydrate transport and metabolism	inositol phosphate metabolism [ko00562];	phosphatidylinositol 4-kinase [EC:2.7.1.67]	Tyrosine metabolism [PATH:ko00350]; Phenylalanine metabolism [PATH:ko00360]; Ubiquinone and other terpenoid-quinone biosynthesis [PATH:ko00130];	Amino acid metabolism; Metabolism of cofactors and vitamins;		747.438	235.914	377.943	452.527	539.479	1887.55		1.05748	0.333773	0.534718	0.640239	0.76326	2.67053
PITG_03960	K08679	Carbohydrate transport and metabolism	starch and sucrose metabolism [ko00500]; amino sugar and nucleotide sugar metabolism [ko00520];	UDP-glucuronate 4-epimerase [EC:5.1.3.6]	Nitrogen metabolism [PATH:ko00910];	Energy metabolism;		7.19429	7.79937	22.4176	23.6578	0.609739	0.642581		0.692631	0.750885	2.15826	2.27766	0.0587027	0.0618646
PITG_03961	K08679	Carbohydrate transport and metabolism	starch and sucrose metabolism [ko00500]; amino sugar and nucleotide sugar metabolism [ko00520];	UDP-glucuronate 4-epimerase [EC:5.1.3.6]	Ascorbate and aldarate metabolism [PATH:ko00053]; Inositol phosphate metabolism [PATH:ko00562];	Carbohydrate metabolism;
PITG_03992	K01783	Carbohydrate transport and metabolism	carbon metabolism [ko01200]; biosynthesis of amino acids [ko01230]; pentose phosphate pathway [ko00030]; pentose and glucuronate interconversions [ko00040]; carbon fixation in photosynthetic organisms [ko00710];	ribulose-phosphate 3-epimerase [EC:5.1.3.1]	Ascorbate and aldarate metabolism [PATH:ko00053]; Inositol phosphate metabolism [PATH:ko00562];	Carbohydrate metabolism;
PITG_04031	K00049	Carbohydrate transport and metabolism	pyruvate metabolism [ko00620]; glyoxylate and dicarboxylate metabolism [ko00630]; glycine, serine and threonine metabolism [ko00260];	glyoxylate/hydroxypyruvate reductase [EC:1.1.1.81;1.1.1.79]	Degradation of aromatic compounds [PATH:ko01220]; Tyrosine metabolism [PATH:ko00350];	Overview; Amino acid metabolism;
PITG_04624	K01053	Carbohydrate transport and metabolism	carbon metabolism [ko01200]; degradation of aromatic compounds [ko01220]; pentose phosphate pathway [ko00030]; ascorbate and aldarate metabolism [ko00053]; caprolactam degradation [ko00930];	gluconolactonase [EC:3.1.1.17]	Degradation of aromatic compounds [PATH:ko01220]; Tyrosine metabolism [PATH:ko00350];
PITG_04665	K01807	Carbohydrate transport and metabolism	carbon metabolism [ko01200]; biosynthesis of amino acids [ko01230]; pentose phosphate pathway [ko00030]; carbon fixation in photosynthetic organisms [ko00710];	ribose 5-phosphate isomerase A [EC:5.3.1.6]	Degradation of aromatic compounds [PATH:ko01220]; Tyrosine metabolism [PATH:ko00350];
PITG_05223	K01099	Carbohydrate transport and metabolism	inositol phosphate metabolism [ko00562];	Phosphatidylinositol 5-phosphate phosphatase [EC:3.1.3.36]	Fatty acid metabolism [PATH:ko01212]; Biosynthesis of unsaturated fatty acids [PATH:ko01040];			87.3053	298.855	26.984	174.887	159.948	66.1669		0.643413	2.20247	0.198864	1.28886	1.17877	0.487629
PITG_05282	K00889	Carbohydrate transport and metabolism	inositol phosphate metabolism [ko00562];	1-phosphatidylinositol-4-phosphate 5-kinase [EC:2.7.1.68]	Steroid hormone biosynthesis [PATH:ko00140]; Tyrosine metabolism [PATH:ko00350]; Betalain biosynthesis [PATH:ko00965];	Lipid metabolism; Amino acid metabolism; Biosynthesis of other secondary metabolites;
PITG_05307	K01610	Carbohydrate transport and metabolism	carbon metabolism [ko01200]; glycolysis / gluconeogenesis [ko00010]; citrate cycle (tca cycle) [ko00020]; pyruvate metabolism [ko00620]; carbon fixation in photosynthetic organisms [ko00710];	phosphoenolpyruvate carboxykinase (ATP) [EC:4.1.1.49]	Biosynthesis of amino acids [PATH:ko01230]; Cysteine and methionine metabolism [PATH:ko00270]; Selenocompound metabolism [PATH:ko00450]; One carbon pool by folate [PATH:ko00670];	Overview; Amino acid metabolism; Metabolism of other amino acids; Metabolism of cofactors and vitamins;		4.01335	16.0618	1.35507	14.2804	2.33453	13.8019		0.464446	1.85875	0.156816	1.6526	0.270164	1.59722
PITG_05519	K00889	Carbohydrate transport and metabolism	inositol phosphate metabolism [ko00562];	1-phosphatidylinositol-4-phosphate 5-kinase [EC:2.7.1.68]	Glycerolipid metabolism [PATH:ko00561];	Lipid metabolism;		58.8573	30.8421	15.8477	121.743	88.0044	28.5401		1.02708	0.538203	0.276547	2.12444	1.5357	0.498031
PITG_05526	K07405	Carbohydrate transport and metabolism	starch and sucrose metabolism [ko00500];	alpha-amylase [EC:3.2.1.1]	Glycerolipid metabolism [PATH:ko00561];	Lipid metabolism;		21.3738	6.3123	4.77724	36.3922	4.37967	1.60723		1.71351	0.506047	0.382984	2.9175	0.351111	0.128849
PITG_05616	K17716	Carbohydrate transport and metabolism	galactose metabolism [ko00052]; amino sugar and nucleotide sugar metabolism [ko00520];	UDP-glucose 4-epimerase [EC:5.1.3.2]	Glycerolipid metabolism [PATH:ko00561]; Glycerophospholipid metabolism [PATH:ko00564];	Lipid metabolism;		21.9949	6.67002	5.98609	37.0295	17.9755	6.25768		1.37592	0.417251	0.374467	2.31642	1.12448	0.391457
PITG_05617	K17716	Carbohydrate transport and metabolism	galactose metabolism [ko00052]; amino sugar and nucleotide sugar metabolism [ko00520];	UDP-glucose 4-epimerase [EC:5.1.3.2]	Carbon metabolism [PATH:ko01200]; Citrate cycle (TCA cycle) [PATH:ko00020]; Lysine degradation [PATH:ko00310];	Overview; Carbohydrate metabolism; Amino acid metabolism;		112.901	50.6642	32.3962	222.504	196.309	66.0543		0.99497	0.446494	0.285501	1.96088	1.73003	0.582123
PITG_05618	K00889	Carbohydrate transport and metabolism	inositol phosphate metabolism [ko00562];	1-phosphatidylinositol-4-phosphate 5-kinase [EC:2.7.1.68]	Carbon metabolism [PATH:ko01200]; Citrate cycle (TCA cycle) [PATH:ko00020]; Lysine degradation [PATH:ko00310];	Overview; Carbohydrate metabolism; Amino acid metabolism;		3.17869	5.80862	0.538406	2.88511	1.55994	12.5293		0.719703	1.31516	0.121903	0.653232	0.353194	2.83681
PITG_05636	K00616	Carbohydrate transport and metabolism	carbon metabolism [ko01200]; biosynthesis of amino acids [ko01230]; pentose phosphate pathway [ko00030];	transaldolase [EC:2.2.1.2]	Carbon metabolism [PATH:ko01200]; Citrate cycle (TCA cycle) [PATH:ko00020]; Lysine degradation [PATH:ko00310];	Overview; Carbohydrate metabolism; Amino acid metabolism;		1.88801	2.93915	0.630342	1.28758	0.688036	4.73761		0.930763	1.44896	0.31075	0.634758	0.339192	2.33558
PITG_05644	K00921	Carbohydrate transport and metabolism	inositol phosphate metabolism [ko00562];	1-phosphatidylinositol-3-phosphate 5-kinase [EC:2.7.1.150]	Fatty acid metabolism [PATH:ko01212]; Fatty acid biosynthesis [PATH:ko00061];	Overview; Lipid metabolism;		0.165711	0.0701479	0.0356987	0.0422721	0.0759229	0.237141		1.58602	0.671387	0.341673	0.404587	0.726659	2.26968
PITG_05705	K12308	Carbohydrate transport and metabolism	galactose metabolism [ko00052];	beta-galactosidase (Glycosyl hydrolase family 1) [EC:3.2.1.23]	Glycerolipid metabolism [PATH:ko00561];	Lipid metabolism;		22.6863	55.3746	21.5922	30.3278	72.4163	11.8419		0.635356	1.55083	0.604712	0.849363	2.0281	0.331644
PITG_06260	K00863	Carbohydrate transport and metabolism	carbon metabolism [ko01200]; methane metabolism [ko00680]; glycerolipid metabolism [ko00561];	dihydroxyacetone kinase [EC:2.7.1.29]	Biosynthesis of amino acids [PATH:ko01230]; Phenylalanine, tyrosine and tryptophan biosynthesis [PATH:ko00400];	Overview; Amino acid metabolism;		9.32798	21.2627	8.66592	10.8359	18.8343	5.07496		0.756305	1.72396	0.702626	0.878564	1.52707	0.411474
PITG_06808	K01194	Carbohydrate transport and metabolism	starch and sucrose metabolism [ko00500];	alpha,alpha-trehalase [EC:3.2.1.28]	Terpenoid backbone biosynthesis [PATH:ko00900];	Metabolism of terpenoids and polyketides;		11.9803	1.78774	5.92838	4.25449	11.4427	13.6955		1.46431	0.21851	0.724606	0.520013	1.3986	1.67395
PITG_06820	K01194	Carbohydrate transport and metabolism	starch and sucrose metabolism [ko00500];	alpha,alpha-trehalase [EC:3.2.1.28]	Carbon metabolism [PATH:ko01200]; 2-Oxocarboxylic acid metabolism [PATH:ko01210]; Biosynthesis of amino acids [PATH:ko01230]; Carbon fixation in photosynthetic organisms [PATH:ko00710]; Alanine, aspartate and glutamate metabolism [PATH:ko00250]; Arginine biosynthesis [PATH:ko00220];	Overview; Energy metabolism; Amino acid metabolism;		22.6179	8.72025	13.9663	9.60245	7.79135	18.3875		1.67363	0.645261	1.03345	0.71054	0.576526	1.3606
PITG_06917	K00921	Carbohydrate transport and metabolism	inositol phosphate metabolism [ko00562];	1-phosphatidylinositol-3-phosphate 5-kinase [EC:2.7.1.150]	Amino sugar and nucleotide sugar metabolism [PATH:ko00520]; Alanine, aspartate and glutamate metabolism [PATH:ko00250];	Carbohydrate metabolism; Amino acid metabolism;		9.3177	4.90632	7.64626	8.20554	7.92544	13.0604		1.09488	0.576517	0.898475	0.964193	0.93128	1.53466
PITG_07023	K01711	Carbohydrate transport and metabolism	fructose and mannose metabolism [ko00051]; amino sugar and nucleotide sugar metabolism [ko00520];	GDPmannose 4,6-dehydratase [EC:4.2.1.47]	Fructose and mannose metabolism [PATH:ko00051];			1.61086	26.0904	23.6216	10.3027	0.336889	0.364793		0.155071	2.51162	2.27396	0.991799	0.0324309	0.0351172
PITG_07400	K01834	Carbohydrate transport and metabolism	carbon metabolism [ko01200]; biosynthesis of amino acids [ko01230]; glycolysis / gluconeogenesis [ko00010]; methane metabolism [ko00680]; glycine, serine and threonine metabolism [ko00260];	2,3-bisphosphoglycerate-dependent phosphoglycerate mutase [EC:5.4.2.11]	Inositol phosphate metabolism [PATH:ko00562];	Carbohydrate metabolism;		0.031151	0.265507	0.55797	0.382047	0	4.84297		0.0307429	0.262029	0.55066	0.377042	0	4.77953
PITG_07405	K00873	Carbohydrate transport and metabolism	carbon metabolism [ko01200]; biosynthesis of amino acids [ko01230]; glycolysis / gluconeogenesis [ko00010]; pyruvate metabolism [ko00620]; purine metabolism [ko00230];	pyruvate kinase [EC:2.7.1.40]	Inositol phosphate metabolism [PATH:ko00562];	Carbohydrate metabolism;		3.48635	1.92455	2.59619	0.837783	0.253862	0.626364		2.15094	1.18737	1.60175	0.516878	0.156622	0.386442
PITG_07905	K01805	Carbohydrate transport and metabolism	pentose and glucuronate interconversions [ko00040]; fructose and mannose metabolism [ko00051];	xylose isomerase [EC:5.3.1.5]	Inositol phosphate metabolism [PATH:ko00562];	Carbohydrate metabolism;		153.728	54.2098	280.13	107.527	7.56828	25.3292		1.46759	0.517522	2.6743	1.02652	0.0722517	0.241809
PITG_08073	K00036	Carbohydrate transport and metabolism	carbon metabolism [ko01200]; pentose phosphate pathway [ko00030]; glutathione metabolism [ko00480];	glucose-6-phosphate 1-dehydrogenase [EC:1.1.1.49]	Inositol phosphate metabolism [PATH:ko00562];	Carbohydrate metabolism;		117.646	1.54213	0.567751	17.1432	0.177939	0.417501		5.13385	0.0672956	0.0247756	0.748097	0.00776492	0.018219
PITG_08387	K00888	Carbohydrate transport and metabolism	inositol phosphate metabolism [ko00562];	phosphatidylinositol 4-kinase [EC:2.7.1.67]	Purine metabolism [PATH:ko00230];	Nucleotide metabolism;		201.643	13.665	32.9096	13.0135	61.2005	110.79		2.7927	0.189257	0.455788	0.180233	0.847608	1.53441
PITG_08640	K00888	Carbohydrate transport and metabolism	inositol phosphate metabolism [ko00562];	phosphatidylinositol 4-kinase [EC:2.7.1.67]	Glycerophospholipid metabolism [PATH:ko00564];	Lipid metabolism;		0	0	0	0.0189651	0.0759229	0.276654		0	0	0	0.306266	1.22607	4.46766
PITG_08677	K00010	Carbohydrate transport and metabolism	inositol phosphate metabolism [ko00562]; streptomycin biosynthesis [ko00521];	myo-inositol 2-dehydrogenase / D-chiro-inositol 1-dehydrogenase [EC:1.1.1.369;1.1.1.18]	Glycerophospholipid metabolism [PATH:ko00564];	Lipid metabolism;		2.30165	5.25093	3.09157	3.60693	4.57426	2.72177		0.640916	1.46217	0.860878	1.00439	1.27375	0.757903
PITG_08679	K00010	Carbohydrate transport and metabolism	inositol phosphate metabolism [ko00562]; streptomycin biosynthesis [ko00521];	myo-inositol 2-dehydrogenase / D-chiro-inositol 1-dehydrogenase [EC:1.1.1.369;1.1.1.18]	Glycerophospholipid metabolism [PATH:ko00564];	Lipid metabolism;		1.19851	11.602	2.9116	4.73136	1.39148	15.7027		0.19157	1.85446	0.46539	0.75626	0.222414	2.50991
PITG_09006	K01812	Carbohydrate transport and metabolism	Pentose and glucuronate interconversions [ko00040];	glucuronate isomerase [EC:5.3.1.12]	Glycerophospholipid metabolism [PATH:ko00564]; Ether lipid metabolism [PATH:ko00565]; Arachidonic acid metabolism [PATH:ko00590]; Linoleic acid metabolism [PATH:ko00591]; alpha-Linolenic acid metabolism [PATH:ko00592];	Lipid metabolism;		152.799	4.41377	16.4932	4.93027	0.59075	28.5916		4.41151	0.127431	0.476182	0.142343	0.0170557	0.825477
PITG_09310	K01103	Carbohydrate transport and metabolism	fructose and mannose metabolism [ko00051];	6-phosphofructo-2-kinase / fructose-2,6-bisphosphatase [EC:3.1.3.46;2.7.1.105]	Glycerolipid metabolism [PATH:ko00561];			0	0.265507	0.199032	0.0379302	0.0652414	0.0925213		0	2.41285	1.80875	0.344699	0.592895	0.840807
PITG_09377	K01191	Carbohydrate transport and metabolism	other glycan degradation [ko00511];	alpha-mannosidase [EC:3.2.1.24]	Glycerolipid metabolism [PATH:ko00561];			3.40766	0	0	0.0401012	0	1.91781		3.81059	0	0	0.0448428	0	2.14457
PITG_09393	K00873	Carbohydrate transport and metabolism	carbon metabolism [ko01200]; biosynthesis of amino acids [ko01230]; glycolysis / gluconeogenesis [ko00010]; pyruvate metabolism [ko00620]; purine metabolism [ko00230];	pyruvate kinase [EC:2.7.1.40]	Glycerolipid metabolism [PATH:ko00561];	Lipid metabolism;		43.6092	10.674	19.7729	11.0705	4.4473	12.5852		2.56125	0.626905	1.1613	0.650193	0.261198	0.739153
PITG_09394	K00873	Carbohydrate transport and metabolism	carbon metabolism [ko01200]; biosynthesis of amino acids [ko01230]; glycolysis / gluconeogenesis [ko00010]; pyruvate metabolism [ko00620]; purine metabolism [ko00230];	pyruvate kinase [EC:2.7.1.40]	Glycerolipid metabolism [PATH:ko00561];	Lipid metabolism;		25.1482	1.30066	3.29844	8.68676	35.4775	6.9585		1.86582	0.0965002	0.244721	0.644497	2.63219	0.516272
PITG_09400	K00873	Carbohydrate transport and metabolism	carbon metabolism [ko01200]; biosynthesis of amino acids [ko01230]; glycolysis / gluconeogenesis [ko00010]; pyruvate metabolism [ko00620]; purine metabolism [ko00230];	pyruvate kinase [EC:2.7.1.40]	Glycerolipid metabolism [PATH:ko00561];	Lipid metabolism;		0.0822134	1.23117	0.757977	0.280708	0	0.947693		0.149489	2.23866	1.37824	0.510415	0	1.7232
PITG_09402	K00927	Carbohydrate transport and metabolism	carbon metabolism [ko01200]; biosynthesis of amino acids [ko01230]; glycolysis / gluconeogenesis [ko00010]; carbon fixation in photosynthetic organisms [ko00710];	phosphoglycerate kinase [EC:2.7.2.3]	Glycerolipid metabolism [PATH:ko00561];	Lipid metabolism;		55.8664	13.3456	116.584	31.4667	3.3903	12.9803		1.43472	0.342732	2.99402	0.808107	0.0870673	0.333351
PITG_09566	K01092	Carbohydrate transport and metabolism	inositol phosphate metabolism [ko00562]; streptomycin biosynthesis [ko00521];	myo-inositol-1(or 4)-monophosphatase [EC:3.1.3.25]	Fatty acid metabolism [PATH:ko01212]; Fatty acid elongation [PATH:ko00062];			64.0128	6.771	40.4851	32.0332	1.67023	1.02124		2.63078	0.278272	1.66385	1.31649	0.0686428	0.0419706
PITG_09923	K01103	Carbohydrate transport and metabolism	fructose and mannose metabolism [ko00051];	6-phosphofructo-2-kinase / fructose-2,6-bisphosphatase [EC:3.1.3.46;2.7.1.105]	Sulfur metabolism [PATH:ko00920];	Energy metabolism;		4.9283	3.07247	3.02555	1.33579	0.0652414	0.845302		2.22787	1.38893	1.36772	0.603854	0.0294929	0.382125
PITG_10031	K01191	Carbohydrate transport and metabolism	other glycan degradation [ko00511];	alpha-mannosidase [EC:3.2.1.24]	Inositol phosphate metabolism [PATH:ko00562];	Carbohydrate metabolism;
PITG_10032	K00033	Carbohydrate transport and metabolism	carbon metabolism [ko01200]; pentose phosphate pathway [ko00030]; glutathione metabolism [ko00480];	6-phosphogluconate dehydrogenase [EC:1.1.1.44]	Inositol phosphate metabolism [PATH:ko00562];	Carbohydrate metabolism;
PITG_10210	K01610	Carbohydrate transport and metabolism	carbon metabolism [ko01200]; glycolysis / gluconeogenesis [ko00010]; citrate cycle (tca cycle) [ko00020]; pyruvate metabolism [ko00620]; carbon fixation in photosynthetic organisms [ko00710];	phosphoenolpyruvate carboxykinase (ATP) [EC:4.1.1.49]	Glycerophospholipid metabolism [PATH:ko00564]; Ether lipid metabolism [PATH:ko00565];	Lipid metabolism;
PITG_10315	K12447	Carbohydrate transport and metabolism	pentose and glucuronate interconversions [ko00040]; galactose metabolism [ko00052]; ascorbate and aldarate metabolism [ko00053]; amino sugar and nucleotide sugar metabolism [ko00520];	UDP-sugar pyrophosphorylase [EC:2.7.7.64]	Glycerophospholipid metabolism [PATH:ko00564]; Ether lipid metabolism [PATH:ko00565];	Lipid metabolism;
PITG_10935	K00888	Carbohydrate transport and metabolism	inositol phosphate metabolism [ko00562];	phosphatidylinositol 4-kinase [EC:2.7.1.67]	Starch and sucrose metabolism [PATH:ko00500];	Carbohydrate metabolism;
PITG_10937	K08678	Carbohydrate transport and metabolism	starch and sucrose metabolism [ko00500]; amino sugar and nucleotide sugar metabolism [ko00520];	UDP-glucuronate decarboxylase [EC:4.1.1.35]	Starch and sucrose metabolism [PATH:ko00500];	Carbohydrate metabolism;
PITG_10980	K00889	Carbohydrate transport and metabolism	inositol phosphate metabolism [ko00562];	1-phosphatidylinositol-4-phosphate 5-kinase [EC:2.7.1.68]	Sphingolipid metabolism [PATH:ko00600]; Other glycan degradation [PATH:ko00511];	Lipid metabolism; Glycan biosynthesis and metabolism;
PITG_11093	K01610	Carbohydrate transport and metabolism	carbon metabolism [ko01200]; glycolysis / gluconeogenesis [ko00010]; citrate cycle (tca cycle) [ko00020]; pyruvate metabolism [ko00620]; carbon fixation in photosynthetic organisms [ko00710];	phosphoenolpyruvate carboxykinase (ATP) [EC:4.1.1.49]	Sphingolipid metabolism [PATH:ko00600]; Other glycan degradation [PATH:ko00511];	Lipid metabolism; Glycan biosynthesis and metabolism;
PITG_11189	K01610	Carbohydrate transport and metabolism	carbon metabolism [ko01200]; glycolysis / gluconeogenesis [ko00010]; citrate cycle (tca cycle) [ko00020]; pyruvate metabolism [ko00620]; carbon fixation in photosynthetic organisms [ko00710];	phosphoenolpyruvate carboxykinase (ATP) [EC:4.1.1.49]	Glycosaminoglycan degradation [PATH:ko00531];	Glycan biosynthesis and metabolism;
PITG_11459	K08074	Carbohydrate transport and metabolism	carbon metabolism [ko01200]; glycolysis / gluconeogenesis [ko00010];	glucokinase, ADP-dependent [EC:2.7.1.147]	Arachidonic acid metabolism [PATH:ko00590];	Lipid metabolism;
PITG_11528	K01785	Carbohydrate transport and metabolism	glycolysis / gluconeogenesis [ko00010]; galactose metabolism [ko00052];	aldose 1-epimerase [EC:5.1.3.3]	2-Oxocarboxylic acid metabolism [PATH:ko01210]; Biosynthesis of amino acids [PATH:ko01230]; Arginine biosynthesis [PATH:ko00220];	Overview; Amino acid metabolism;
PITG_11901	K01610	Carbohydrate transport and metabolism	carbon metabolism [ko01200]; glycolysis / gluconeogenesis [ko00010]; citrate cycle (tca cycle) [ko00020]; pyruvate metabolism [ko00620]; carbon fixation in photosynthetic organisms [ko00710];	phosphoenolpyruvate carboxykinase (ATP) [EC:4.1.1.49]	Purine metabolism [PATH:ko00230];	Nucleotide metabolism;
PITG_12326	K00914	Carbohydrate transport and metabolism	inositol phosphate metabolism [ko00562];	phosphatidylinositol 3-kinase [EC:2.7.1.137]	Butanoate metabolism [PATH:ko00650]; Alanine, aspartate and glutamate metabolism [PATH:ko00250]; beta-Alanine metabolism [PATH:ko00410]; Taurine and hypotaurine metabolism [PATH:ko00430];	Carbohydrate metabolism; Amino acid metabolism; Metabolism of other amino acids;		0.929394	0.727692	0.183872	2.03865	0	0.579844		1.25046	0.979079	0.247392	2.74291	0	0.780156
PITG_13116	K01803	Carbohydrate transport and metabolism	carbon metabolism [ko01200]; biosynthesis of amino acids [ko01230]; glycolysis / gluconeogenesis [ko00010]; fructose and mannose metabolism [ko00051]; inositol phosphate metabolism [ko00562]; carbon fixation in photosynthetic organisms [ko00710];	triosephosphate isomerase (TIM) [EC:5.3.1.1]	Nitrogen metabolism [PATH:ko00910];	Energy metabolism;		2.45066	2.57531	7.65217	4.21062	0.499416	2.22449		0.749716	0.78785	2.34099	1.28813	0.152784	0.680528
PITG_13296	K01785	Carbohydrate transport and metabolism	glycolysis / gluconeogenesis [ko00010]; galactose metabolism [ko00052];	aldose 1-epimerase [EC:5.1.3.3]	2-Oxocarboxylic acid metabolism [PATH:ko01210]; Biosynthesis of amino acids [PATH:ko01230]; Valine, leucine and isoleucine biosynthesis [PATH:ko00290]; Pantothenate and CoA biosynthesis [PATH:ko00770];	Overview; Amino acid metabolism; Metabolism of cofactors and vitamins;		0	0.61012	0.978523	0.810134	0	0.016819		0	1.51545	2.43051	2.01226	0	0.0417761
PITG_13305	K01785	Carbohydrate transport and metabolism	glycolysis / gluconeogenesis [ko00010]; galactose metabolism [ko00052];	aldose 1-epimerase [EC:5.1.3.3]	Carbon metabolism [PATH:ko01200]; Biosynthesis of amino acids [PATH:ko01230]; Glycolysis / Gluconeogenesis [PATH:ko00010]; Methane metabolism [PATH:ko00680];	Overview; Carbohydrate metabolism; Energy metabolism;		9.2069	3.97016	0.127635	5.82815	0	13.2258		1.70716	0.736154	0.0236663	1.08067	0	2.45235
PITG_13511	K00889	Carbohydrate transport and metabolism	inositol phosphate metabolism [ko00562];	1-phosphatidylinositol-4-phosphate 5-kinase [EC:2.7.1.68]	Fructose and mannose metabolism [PATH:ko00051]; Amino sugar and nucleotide sugar metabolism [PATH:ko00520];	Carbohydrate metabolism;		10.4359	14.3365	0.876805	15.5125	0	42.7066		0.746593	1.02564	0.0627272	1.10978	0	3.05526
PITG_13582	K15922	Carbohydrate transport and metabolism	galactose metabolism [ko00052]; starch and sucrose metabolism [ko00500];	alpha-glucosidase [EC:3.2.1.20]	Biosynthesis of amino acids [PATH:ko01230]; Lysine biosynthesis [PATH:ko00300]; Monobactam biosynthesis [PATH:ko00261];			0.617884	7.38573	8.18083	20.1307	0.449586	2.30986		0.0948777	1.1341	1.25619	3.09112	0.0690351	0.354685
PITG_13677	K00889	Carbohydrate transport and metabolism	inositol phosphate metabolism [ko00562];	1-phosphatidylinositol-4-phosphate 5-kinase [EC:2.7.1.68]	Biosynthesis of amino acids [PATH:ko01230]; Phenylalanine, tyrosine and tryptophan biosynthesis [PATH:ko00400];	Overview; Amino acid metabolism;		1.36615	0.28889	5.96452	6.85832	0.0652414	0.551665		0.543028	0.11483	2.37083	2.7261	0.0259327	0.21928
PITG_13727	K01087	Carbohydrate transport and metabolism	starch and sucrose metabolism [ko00500];	trehalose 6-phosphate phosphatase [EC:3.1.3.12]	Carbon metabolism [PATH:ko01200]; Biosynthesis of amino acids [PATH:ko01230]; Sulfur metabolism [PATH:ko00920]; Cysteine and methionine metabolism [PATH:ko00270];	Overview; Energy metabolism; Amino acid metabolism;		15.44	22.4577	1499.83	783.096	4.65486	16.181		0.0395616	0.0575429	3.843	2.00651	0.0119271	0.0414604
PITG_13749	K01834	Carbohydrate transport and metabolism	carbon metabolism [ko01200]; biosynthesis of amino acids [ko01230]; glycolysis / gluconeogenesis [ko00010]; methane metabolism [ko00680]; glycine, serine and threonine metabolism [ko00260];	2,3-bisphosphoglycerate-dependent phosphoglycerate mutase [EC:5.4.2.11]	Biosynthesis of amino acids [PATH:ko01230]; Sulfur metabolism [PATH:ko00920]; Cysteine and methionine metabolism [PATH:ko00270]; Selenocompound metabolism [PATH:ko00450];	Overview; Energy metabolism; Amino acid metabolism; Metabolism of other amino acids;		0.330779	237.766	677.063	348.824	0.177939	0.500512		0.00156933	1.12805	3.21222	1.65494	0.000844204	0.00237461
PITG_13775	K00888	Carbohydrate transport and metabolism	inositol phosphate metabolism [ko00562];	phosphatidylinositol 4-kinase [EC:2.7.1.67]	Carbon metabolism [PATH:ko01200]; Biosynthesis of amino acids [PATH:ko01230]; Glycine, serine and threonine metabolism [PATH:ko00260]; Valine, leucine and isoleucine biosynthesis [PATH:ko00290];	Overview; Amino acid metabolism;		#not specific	#not specific	#not specific	#not specific	20.9447	4.61729		#VALUE!	#VALUE!	#VALUE!	#VALUE!	1.63874	0.361263
PITG_13867	K15922	Carbohydrate transport and metabolism	galactose metabolism [ko00052]; starch and sucrose metabolism [ko00500];	alpha-glucosidase [EC:3.2.1.20]	Biosynthesis of amino acids [PATH:ko01230]; Glycine, serine and threonine metabolism [PATH:ko00260]; Cysteine and methionine metabolism [PATH:ko00270]; Selenocompound metabolism [PATH:ko00450];	Overview; Amino acid metabolism; Metabolism of other amino acids;		2.52163	1.62604	2.29497	3.15554	1.22185	0.35218		1.35423	0.87326	1.23251	1.69467	0.656192	0.189137
PITG_13868	K15922	Carbohydrate transport and metabolism	galactose metabolism [ko00052]; starch and sucrose metabolism [ko00500];	alpha-glucosidase [EC:3.2.1.20]	Pyruvate metabolism [PATH:ko00620];	Carbohydrate metabolism;
PITG_13873	K15922	Carbohydrate transport and metabolism	galactose metabolism [ko00052]; starch and sucrose metabolism [ko00500];	alpha-glucosidase [EC:3.2.1.20]	Biosynthesis of amino acids [PATH:ko01230]; Cysteine and methionine metabolism [PATH:ko00270]; Selenocompound metabolism [PATH:ko00450];	Overview; Amino acid metabolism; Metabolism of other amino acids;
PITG_13920	K00914	Carbohydrate transport and metabolism	inositol phosphate metabolism [ko00562];	phosphatidylinositol 3-kinase [EC:2.7.1.137]	Carbon metabolism [PATH:ko01200]; Biosynthesis of amino acids [PATH:ko01230]; Pentose phosphate pathway [PATH:ko00030]; Pentose and glucuronate interconversions [PATH:ko00040]; Carbon fixation in photosynthetic organisms [PATH:ko00710];	Overview; Carbohydrate metabolism; Energy metabolism;
PITG_14237	K01193	Carbohydrate transport and metabolism	galactose metabolism [ko00052]; starch and sucrose metabolism [ko00500];	beta-fructofuranosidase/invertase (Glycosyl hydrolases family 32) [EC:3.2.1.26]	Carbon metabolism [PATH:ko01200]; Biosynthesis of amino acids [PATH:ko01230]; Glycolysis / Gluconeogenesis [PATH:ko00010]; Methane metabolism [PATH:ko00680]; Glycine, serine and threonine metabolism [PATH:ko00260];	Overview; Carbohydrate metabolism; Energy metabolism; Amino acid metabolism;		5.71798	3.69635	0.0713974	4.72862	0	5.92681		1.70337	1.10113	0.0212691	1.40864	0	1.76558
PITG_14238	K01193	Carbohydrate transport and metabolism	galactose metabolism [ko00052]; starch and sucrose metabolism [ko00500];	beta-fructofuranosidase/invertase [EC:3.2.1.26]	Carbon metabolism [PATH:ko01200]; Biosynthesis of amino acids [PATH:ko01230]; Glycolysis / Gluconeogenesis [PATH:ko00010]; Methane metabolism [PATH:ko00680]; Glycine, serine and threonine metabolism [PATH:ko00260];	Overview; Carbohydrate metabolism; Energy metabolism; Amino acid metabolism;		0.0205533	0	0	0.0189651	0	0		3.12057	0	0	2.87943	0	0
PITG_14243	K01193	Carbohydrate transport and metabolism	galactose metabolism [ko00052]; starch and sucrose metabolism [ko00500];	beta-fructofuranosidase/invertase [EC:3.2.1.26]	Amino sugar and nucleotide sugar metabolism [PATH:ko00520];	Carbohydrate metabolism;
PITG_14254	K01610	Carbohydrate transport and metabolism	carbon metabolism [ko01200]; glycolysis / gluconeogenesis [ko00010]; citrate cycle (tca cycle) [ko00020]; pyruvate metabolism [ko00620]; carbon fixation in photosynthetic organisms [ko00710];	phosphoenolpyruvate carboxykinase (ATP) [EC:4.1.1.49]	Inositol phosphate metabolism [PATH:ko00562]; Streptomycin biosynthesis [PATH:ko00521];	Carbohydrate metabolism; Biosynthesis of other secondary metabolites;
PITG_14357	K00078	Carbohydrate transport and metabolism	pentose and glucuronate interconversions [ko00040]; metabolism of xenobiotics by cytochrome p450 [ko00980];	dihydrodiol dehydrogenase / D-xylose 1-dehydrogenase (NADP) [EC:1.1.1.179;1.3.1.20]	Fatty acid metabolism [PATH:ko01212]; Fatty acid biosynthesis [PATH:ko00061]; Fatty acid degradation [PATH:ko00071];	Overview; Lipid metabolism;
PITG_14642	K02377	Carbohydrate transport and metabolism	fructose and mannose metabolism [ko00051]; amino sugar and nucleotide sugar metabolism [ko00520];	GDP-L-fucose synthase [EC:1.1.1.271]	Phenylalanine metabolism [PATH:ko00360]; Ubiquinone and other terpenoid-quinone biosynthesis [PATH:ko00130]; Phenylpropanoid biosynthesis [PATH:ko00940];	Amino acid metabolism; Metabolism of cofactors and vitamins; Biosynthesis of other secondary metabolites;		586.363	5.6622	1.96098	33.7756	115.257	117.279		4.08949	0.0394901	0.0136765	0.235562	0.803843	0.817942
PITG_14720	K01785	Carbohydrate transport and metabolism	glycolysis / gluconeogenesis [ko00010]; galactose metabolism [ko00052];	aldose 1-epimerase [EC:5.1.3.3]	beta-Alanine metabolism [PATH:ko00410]; Pantothenate and CoA biosynthesis [PATH:ko00770];	Metabolism of other amino acids; Metabolism of cofactors and vitamins;		621.302	380.002	255.932	379.4	256.877	270.691		1.72249	1.05351	0.709541	1.05184	0.71216	0.750458
PITG_15093	K01785	Carbohydrate transport and metabolism	glycolysis / gluconeogenesis [ko00010]; galactose metabolism [ko00052];	aldose 1-epimerase [EC:5.1.3.3]	Carbon metabolism [PATH:ko01200]; Biosynthesis of amino acids [PATH:ko01230]; Citrate cycle (TCA cycle) [PATH:ko00020]; Pyruvate metabolism [PATH:ko00620]; Carbon fixation pathways in prokaryotes [PATH:ko00720];	Overview; Carbohydrate metabolism; Energy metabolism;
PITG_15475	K00889	Carbohydrate transport and metabolism	inositol phosphate metabolism [ko00562];	1-phosphatidylinositol-4-phosphate 5-kinase [EC:2.7.1.68]	Oxidative phosphorylation [PATH:ko00190];	Energy metabolism;		197.008	14.8817	7.52941	15.8659	234.336	47.4162		2.28619	0.172696	0.0873756	0.184117	2.71937	0.550245
PITG_15552	K00889	Carbohydrate transport and metabolism	inositol phosphate metabolism [ko00562];	1-phosphatidylinositol-4-phosphate 5-kinase [EC:2.7.1.68]	Lipopolysaccharide biosynthesis [PATH:ko00540];	Glycan biosynthesis and metabolism;		19.8914	17.9677	9.78671	16.0691	17.992	42.714		0.95923	0.866465	0.471948	0.774908	0.867637	2.05981
PITG_16048	K01803	Carbohydrate transport and metabolism	carbon metabolism [ko01200]; biosynthesis of amino acids [ko01230]; glycolysis / gluconeogenesis [ko00010]; fructose and mannose metabolism [ko00051]; inositol phosphate metabolism [ko00562]; carbon fixation in photosynthetic organisms [ko00710];	triosephosphate isomerase (TIM) [EC:5.3.1.1]	Biosynthesis of amino acids [PATH:ko01230]; Phenylalanine, tyrosine and tryptophan biosynthesis [PATH:ko00400];	Overview; Amino acid metabolism;		0.414276	5.6786	47.7773	15.5694	0	0.537744		0.0355209	0.486895	4.09652	1.33495	0	0.0461073
PITG_16076	K00049	Carbohydrate transport and metabolism	pyruvate metabolism [ko00620]; glyoxylate and dicarboxylate metabolism [ko00630]; glycine, serine and threonine metabolism [ko00260];	glyoxylate/hydroxypyruvate reductase [EC:1.1.1.81;1.1.1.79]	Oxidative phosphorylation [PATH:ko00190];	Energy metabolism;		0.18498	2.19203	5.12398	0.685488	0.0759229	0.777396		0.122777	1.45492	3.40095	0.45498	0.0503924	0.515982
PITG_16865	K01785	Carbohydrate transport and metabolism	glycolysis / gluconeogenesis [ko00010]; galactose metabolism [ko00052];	aldose 1-epimerase [EC:5.1.3.3]	Sphingolipid metabolism [PATH:ko00600];			42.421	14.8337	33.5487	22.6934	21.9601	8.92313		1.76289	0.616444	1.39418	0.943068	0.912597	0.370818
PITG_17639	K00888	Carbohydrate transport and metabolism	inositol phosphate metabolism [ko00562];	phosphatidylinositol 4-kinase [EC:2.7.1.67]	Carbon metabolism [PATH:ko01200]; Pentose phosphate pathway [PATH:ko00030];	Overview; Carbohydrate metabolism;		30.169	22.0098	34.5037	16.4149	44.103	31.0903		1.01527	0.740695	1.16115	0.552407	1.48419	1.04628
PITG_18299	K00010	Carbohydrate transport and metabolism	inositol phosphate metabolism [ko00562]; streptomycin biosynthesis [ko00521];	myo-inositol 2-dehydrogenase / D-chiro-inositol 1-dehydrogenase [EC:1.1.1.369;1.1.1.18]	Arachidonic acid metabolism [PATH:ko00590]; Chloroalkane and chloroalkene degradation [PATH:ko00625];			2386.69	483.884	190.095	429.662	483.317	693.181		3.06849	0.622116	0.2444	0.552403	0.621385	0.891201
PITG_18375	K00012	Carbohydrate transport and metabolism	pentose and glucuronate interconversions [ko00040]; ascorbate and aldarate metabolism [ko00053]; starch and sucrose metabolism [ko00500]; amino sugar and nucleotide sugar metabolism [ko00520];	UDPglucose 6-dehydrogenase [EC:1.1.1.22]	Cysteine and methionine metabolism [PATH:ko00270];			30.1292	18.7883	2.36879	12.7759	71.9635	25.2885		1.12064	0.698822	0.0881061	0.475194	2.67665	0.940592
PITG_19162	K00121	Carbohydrate transport and metabolism	not specific	S-(hydroxymethyl)glutathione dehydrogenase / alcohol dehydrogenase [EC:1.1.1.284 1.1.1.1]	Oxidative phosphorylation [PATH:ko00190];	Energy metabolism;		24.5714	12.0001	7.71769	10.3434	24.3931	15.4222		1.56095	0.762329	0.490283	0.657084	1.54963	0.979726
PITG_19484	K01785	Carbohydrate transport and metabolism	glycolysis / gluconeogenesis [ko00010]; galactose metabolism [ko00052];	aldose 1-epimerase [EC:5.1.3.3]	Carbon metabolism [PATH:ko01200]; Glyoxylate and dicarboxylate metabolism [PATH:ko00630]; Propanoate metabolism [PATH:ko00640]; Valine, leucine and isoleucine degradation [PATH:ko00280];	Overview; Carbohydrate metabolism; Amino acid metabolism;		19.4007	2.90813	0.307103	4.29734	0.912227	35.9019		1.82659	0.273804	0.0289141	0.404599	0.0858871	3.3802
PITG_19774	K01809	Carbohydrate transport and metabolism	fructose and mannose metabolism [ko00051]; amino sugar and nucleotide sugar metabolism [ko00520];	mannose-6-phosphate isomerase [EC:5.3.1.8]	Steroid hormone biosynthesis [PATH:ko00140];	Lipid metabolism;		216.649	108.931	148.648	149.017	581.596	147.37		0.96131	0.483348	0.659579	0.661216	2.58064	0.653908
PITG_20028	K00889	Carbohydrate transport and metabolism	inositol phosphate metabolism [ko00562];	1-phosphatidylinositol-4-phosphate 5-kinase [EC:2.7.1.68]	Sphingolipid metabolism [PATH:ko00600];	Lipid metabolism;		611.082	229.942	309.977	326.601	2119.87	88.1225		0.994817	0.374337	0.504631	0.531694	3.45106	0.14346
PITG_20033	K01053	Carbohydrate transport and metabolism	carbon metabolism [ko01200]; degradation of aromatic compounds [ko01220]; pentose phosphate pathway [ko00030]; ascorbate and aldarate metabolism [ko00053]; caprolactam degradation [ko00930];	gluconolactonase [EC:3.1.1.17]	Sphingolipid metabolism [PATH:ko00600];	Lipid metabolism;		217.23	118.872	42.795	98.4831	912.454	26.7261		0.9201	0.503497	0.181263	0.417136	3.8648	0.113201
PITG_20465	K00847	Carbohydrate transport and metabolism	fructose and mannose metabolism [ko00051]; starch and sucrose metabolism [ko00500]; amino sugar and nucleotide sugar metabolism [ko00520];	fructokinase [EC:2.7.1.4]	Purine metabolism [PATH:ko00230];	Nucleotide metabolism;		78.6378	24.5618	56.6635	32.1053	225.611	63.4216		0.980926	0.306383	0.706819	0.40048	2.81427	0.791119
PITG_20607	K01610	Carbohydrate transport and metabolism	carbon metabolism [ko01200]; glycolysis / gluconeogenesis [ko00010]; citrate cycle (tca cycle) [ko00020]; pyruvate metabolism [ko00620]; carbon fixation in photosynthetic organisms [ko00710];	phosphoenolpyruvate carboxykinase (ATP) [EC:4.1.1.49]	Glycerolipid metabolism [PATH:ko00561]; Glycerophospholipid metabolism [PATH:ko00564];	Lipid metabolism;		50.1143	7.84613	1.33649	9.56738	70.5175	61.3937		1.49762	0.234475	0.0399397	0.285913	2.10735	1.8347
PITG_20687	K01783	Carbohydrate transport and metabolism	carbon metabolism [ko01200]; biosynthesis of amino acids [ko01230]; pentose phosphate pathway [ko00030]; pentose and glucuronate interconversions [ko00040]; carbon fixation in photosynthetic organisms [ko00710];	ribulose-phosphate 3-epimerase [EC:5.1.3.1]	Propanoate metabolism [PATH:ko00640]; Butanoate metabolism [PATH:ko00650]; Alanine, aspartate and glutamate metabolism [PATH:ko00250]; Valine, leucine and isoleucine degradation [PATH:ko00280]; beta-Alanine metabolism [PATH:ko00410];	Carbohydrate metabolism; Amino acid metabolism; Metabolism of other amino acids;		331.739	5.65193	1.23379	18.8166	3.58963	157.952		3.83526	0.0653423	0.014264	0.21754	0.0415	1.82609
PITG_20953	K01785	Carbohydrate transport and metabolism	glycolysis / gluconeogenesis [ko00010]; galactose metabolism [ko00052];	aldose 1-epimerase [EC:5.1.3.3]	Folate biosynthesis [PATH:ko00790];	Metabolism of cofactors and vitamins;		895.45	156.22	21.1486	166.39	829.48	347.494		2.22363	0.387935	0.0525173	0.413189	2.05981	0.862918
PITG_21053	K00049	Carbohydrate transport and metabolism	pyruvate metabolism [ko00620]; glyoxylate and dicarboxylate metabolism [ko00630]; glycine, serine and threonine metabolism [ko00260];	glyoxylate/hydroxypyruvate reductase [EC:1.1.1.81;1.1.1.79]	Biosynthesis of amino acids [PATH:ko01230]; Histidine metabolism [PATH:ko00340];	Overview; Amino acid metabolism;		977.111	154.596	160.884	229.142	570.559	447.46		2.30836	0.365224	0.380078	0.541333	1.34791	1.05709
PITG_21425	K11528	Carbohydrate transport and metabolism	amino sugar and nucleotide sugar metabolism [ko00520];	UDP-N-acetylglucosamine pyrophosphorylase [EC:2.7.7.23]	Cutin, suberine and wax biosynthesis [PATH:ko00073];			102.552	42.5138	8.74949	35.925	288.381	53.7235		1.15694	0.47962	0.0987074	0.405288	3.25337	0.606082
PITG_21468	K01053	Carbohydrate transport and metabolism	carbon metabolism [ko01200]; degradation of aromatic compounds [ko01220]; pentose phosphate pathway [ko00030]; ascorbate and aldarate metabolism [ko00053]; caprolactam degradation [ko00930];	gluconolactonase [EC:3.1.1.17]	Cutin, suberine and wax biosynthesis [PATH:ko00073];			149.958	74.8093	42.7592	80.2306	176.467	96.8822		1.44862	0.722671	0.413062	0.775042	1.7047	0.935899
PITG_21660	K01194	Carbohydrate transport and metabolism	starch and sucrose metabolism [ko00500];	alpha,alpha-trehalase [EC:3.2.1.28]	Cutin, suberine and wax biosynthesis [PATH:ko00073];	Lipid metabolism;
PITG_21697	K01834	Carbohydrate transport and metabolism	carbon metabolism [ko01200]; biosynthesis of amino acids [ko01230]; glycolysis / gluconeogenesis [ko00010]; methane metabolism [ko00680]; glycine, serine and threonine metabolism [ko00260];	2,3-bisphosphoglycerate-dependent phosphoglycerate mutase [EC:5.4.2.11]	Cutin, suberine and wax biosynthesis [PATH:ko00073];	Lipid metabolism;		202.201	117.874	123.804	133.173	31.7965	72.0263		1.78183	1.03873	1.09098	1.17355	0.280197	0.63471
PITG_22317	K17716	Carbohydrate transport and metabolism	galactose metabolism [ko00052]; amino sugar and nucleotide sugar metabolism [ko00520];	UDP-glucose 4-epimerase [EC:5.1.3.2]	Cutin, suberine and wax biosynthesis [PATH:ko00073];	Lipid metabolism;		420.056	75.629	259.12	165.468	905.758	121.546		1.29409	0.232994	0.798283	0.509766	2.79042	0.374452
PITG_22319	K17716	Carbohydrate transport and metabolism	galactose metabolism [ko00052]; amino sugar and nucleotide sugar metabolism [ko00520];	UDP-glucose 4-epimerase [EC:5.1.3.2]	Cutin, suberine and wax biosynthesis [PATH:ko00073];	Lipid metabolism;		177.445	45.856	43.0472	67.1815	408.806	45.3806		1.35159	0.349283	0.327888	0.511719	3.11385	0.345662
PITG_22630	K01006	Carbohydrate transport and metabolism	carbon metabolism [ko01200]; pyruvate metabolism [ko00620]; carbon fixation in photosynthetic organisms [ko00710]; carbon fixation pathways in prokaryotes [ko00720];	pyruvate, orthophosphate dikinase [EC:2.7.9.1]	Glycerolipid metabolism [PATH:ko00561]; Glycerophospholipid metabolism [PATH:ko00564];	Lipid metabolism;		182.313	40.3202	83.332	96.9231	238.416	36.3201		1.61428	0.357013	0.73786	0.858201	2.11105	0.321595
PITG_22719	K00888	Carbohydrate transport and metabolism	inositol phosphate metabolism [ko00562];	phosphatidylinositol 4-kinase [EC:2.7.1.67]	Glycerolipid metabolism [PATH:ko00561]; Glycerophospholipid metabolism [PATH:ko00564];	Lipid metabolism;		44.9169	20.8217	34.9345	35.8942	59.121	41.2684		1.13735	0.527227	0.884579	0.90888	1.49701	1.04496
PITG_23066	K00889	Carbohydrate transport and metabolism	inositol phosphate metabolism [ko00562];	1-phosphatidylinositol-4-phosphate 5-kinase [EC:2.7.1.68]	Biosynthesis of amino acids [PATH:ko01230]; Tyrosine metabolism [PATH:ko00350]; Phenylalanine metabolism [PATH:ko00360]; Phenylalanine, tyrosine and tryptophan biosynthesis [PATH:ko00400]; Isoquinoline alkaloid biosynthesis [PATH:ko00950]; Tropane, piperidine and pyridine alkaloid biosynthesis [PATH:ko00960];	Overview; Amino acid metabolism; Biosynthesis of other secondary metabolites;		274.88	245.577	219.552	233.76	164.92	348.825		1.10875	0.990552	0.885581	0.942889	0.665218	1.40701
PITG_01855	K01230	Cell wall/membrane/envelope biogenesis	n-glycan biosynthesis [ko00510]; various types of n-glycan biosynthesis [ko00513];	mannosyl-oligosaccharide alpha-1,2-mannosidase [EC:3.2.1.113]	Carbon metabolism [PATH:ko01200]; Propanoate metabolism [PATH:ko00640]; Inositol phosphate metabolism [PATH:ko00562]; Valine, leucine and isoleucine degradation [PATH:ko00280]; beta-Alanine metabolism [PATH:ko00410];	Overview; Carbohydrate metabolism; Amino acid metabolism; Metabolism of other amino acids;		202.476	10.9153	22.802	25.7412	24.2305	168.914		2.66955	0.143913	0.300633	0.339385	0.319468	2.22705
PITG_02122	K00820	Cell wall/membrane/envelope biogenesis	amino sugar and nucleotide sugar metabolism [ko00520]; alanine, aspartate and glutamate metabolism [ko00250];	glucosamine--fructose-6-phosphate aminotransferase (isomerizing) [EC:2.6.1.16]	Fatty acid metabolism [PATH:ko01212]; Fatty acid degradation [PATH:ko00071]; alpha-Linolenic acid metabolism [PATH:ko00592]; Biosynthesis of unsaturated fatty acids [PATH:ko01040];	Overview; Lipid metabolism;		9.08422	2.55041	1.14431	3.26499	1.75094	11.3831		1.86803	0.524453	0.235309	0.671394	0.360053	2.34076
PITG_07365	K01230	Cell wall/membrane/envelope biogenesis	n-glycan biosynthesis [ko00510]; various types of n-glycan biosynthesis [ko00513];	mannosyl-oligosaccharide alpha-1,2-mannosidase [EC:3.2.1.113]	Pyrimidine metabolism [PATH:ko00240]; Drug metabolism - other enzymes [PATH:ko00983];			0	0	0	0.0379302	0	0.00493235		0	0	0	5.30956	0	0.690442
PITG_10149	K01230	Cell wall/membrane/envelope biogenesis	n-glycan biosynthesis [ko00510]; various types of n-glycan biosynthesis [ko00513];	mannosyl-oligosaccharide alpha-1,2-mannosidase [EC:3.2.1.113]	Glycerophospholipid metabolism [PATH:ko00564]; Ether lipid metabolism [PATH:ko00565];	Lipid metabolism;		11.303	8.41891	13.9806	5.79353	15.2198	11.6677		1.02161	0.760933	1.26362	0.523642	1.37562	1.05457
PITG_11537	K01230	Cell wall/membrane/envelope biogenesis	n-glycan biosynthesis [ko00510]; various types of n-glycan biosynthesis [ko00513];	mannosyl-oligosaccharide alpha-1,2-mannosidase [EC:3.2.1.113]	2-Oxocarboxylic acid metabolism [PATH:ko01210]; Biosynthesis of amino acids [PATH:ko01230]; Arginine biosynthesis [PATH:ko00220];	Overview; Amino acid metabolism;		22.5116	23.3395	14.5786	16.0761	35.9651	21.6646		1.00696	1.044	0.652112	0.719098	1.60875	0.969075
PITG_14810	K03434	Cell wall/membrane/envelope biogenesis	glycosylphosphatidylinositol(gpi)-anchor biosynthesis [ko00563];	N-acetylglucosaminylphosphatidylinositol deacetylase [EC:3.5.1.89]	One carbon pool by folate [PATH:ko00670];	Metabolism of cofactors and vitamins;		0.61981	2.37297	0.3027	2.54968	0.0652414	0.763279		0.557243	2.13343	0.272144	2.2923	0.0586556	0.68623
PITG_00983	K09667	Cell wall/membrane/envelope biogenesis	other types of o-glycan biosynthesis [ko00514];	protein O-GlcNAc transferase/UDP-N-acetylglucosamine--peptide N-acetylglucosaminyltransferase [EC:2.4.1.255]	Pyruvate metabolism [PATH:ko00620]; Glyoxylate and dicarboxylate metabolism [PATH:ko00630]; Glycine, serine and threonine metabolism [PATH:ko00260];	Carbohydrate metabolism; Amino acid metabolism;		11.4164	29.1127	9.58821	13.9627	3.66083	23.6522		0.749491	1.91126	0.629471	0.916661	0.240335	1.55278
PITG_01112	K02536	Cell wall/membrane/envelope biogenesis	lipopolysaccharide biosynthesis [ko00540];	UDP-3-O-[3-hydroxymyristoyl] glucosamine N-acyltransferase [EC:2.3.1.191]	Fatty acid metabolism [PATH:ko01212]; Fatty acid biosynthesis [PATH:ko00061]; Biosynthesis of unsaturated fatty acids [PATH:ko01040]; Biotin metabolism [PATH:ko00780];			17.8605	4.18126	3.16102	5.35185	14.9683	9.88643		1.93402	0.452768	0.342291	0.579525	1.62084	1.07055
PITG_01353	K07432	Cell wall/membrane/envelope biogenesis	N-Glycan biosynthesis [ko00510]; Various types of N-glycan biosynthesis [ko00513];	beta-1,4-N-acetylglucosaminyltransferase (Glycosyltransferase family 28)/UDP-N-acetylglucosamine transferase [EC:2.4.1.197]	Glycine, serine and threonine metabolism [PATH:ko00260];	Amino acid metabolism;		15.6443	15.2816	2.82162	5.87865	0.0652414	4.01814		2.14748	2.09771	0.387323	0.806961	0.00895568	0.55157
PITG_01691	K01110	Cell wall/membrane/envelope biogenesis	inositol phosphate metabolism [ko00562];	phosphatidylinositol-3,4,5-trisphosphate 3-phosphatase and dual-specificity protein phosphatase PTEN [EC:3.1.3.67;3.1.3.48;3.1.3.16]	Glycolysis / Gluconeogenesis [PATH:ko00010]; Pentose and glucuronate interconversions [PATH:ko00040]; Ascorbate and aldarate metabolism [PATH:ko00053]; Pyruvate metabolism [PATH:ko00620]; Fatty acid degradation [PATH:ko00071]; Glycerolipid metabolism [PATH:ko00561]; Valine, leucine and isoleucine degradation [PATH:ko00280]; Lysine degradation [PATH:ko00310]; Arginine and proline metabolism [PATH:…	Carbohydrate metabolism; Lipid metabolism; Amino acid metabolism; Metabolism of other amino acids; Metabolism of terpenoids and polyketides; Xenobiotics biodegradation and metabolism;		7.94159	24.6741	70.4623	20.5929	6.30616	34.9093		0.288984	0.89786	2.56403	0.749349	0.229473	1.2703
PITG_02401	K01110	Cell wall/membrane/envelope biogenesis	inositol phosphate metabolism [ko00562];	phosphatidylinositol-3,4,5-trisphosphate 3-phosphatase and dual-specificity protein phosphatase PTEN [EC:3.1.3.67;3.1.3.48;3.1.3.16]	Carbon metabolism [PATH:ko01200]; Fatty acid metabolism [PATH:ko01212]; Butanoate metabolism [PATH:ko00650]; Fatty acid degradation [PATH:ko00071]; Valine, leucine and isoleucine degradation [PATH:ko00280];	Overview; Carbohydrate metabolism; Lipid metabolism; Amino acid metabolism;		0	0	0.0356987	0.0401012	0	0.00677095		0	0	2.59404	2.91395	0	0.492011
PITG_04011	K00912	Cell wall/membrane/envelope biogenesis	lipopolysaccharide biosynthesis [ko00540];	tetraacyldisaccharide 4'-kinase [EC:2.7.1.130]	Degradation of aromatic compounds [PATH:ko01220]; Dioxin degradation [PATH:ko00621]; Naphthalene degradation [PATH:ko00626]; Polycyclic aromatic hydrocarbon degradation [PATH:ko00624];	Overview; Xenobiotics biodegradation and metabolism;		19.541	163.822	39.0596	35.4463	15.9327	7.72831		0.41646	3.4914	0.832441	0.755435	0.33956	0.164706
PITG_04823	K00067	Cell wall/membrane/envelope biogenesis	polyketide sugar unit biosynthesis [ko00523]; streptomycin biosynthesis [ko00521];	dTDP-4-dehydrorhamnose reductase [EC:1.1.1.133]	Tyrosine metabolism [PATH:ko00350]; Isoquinoline alkaloid biosynthesis [PATH:ko00950]; Betalain biosynthesis [PATH:ko00965];	Amino acid metabolism; Metabolism of cofactors and vitamins; Biosynthesis of other secondary metabolites;		43.6487	41.0199	40.277	21.2209	14.1319	15.2733		1.49165	1.40182	1.37643	0.725206	0.482945	0.521951
PITG_07121	K00677	Cell wall/membrane/envelope biogenesis	lipopolysaccharide biosynthesis [ko00540];	UDP-N-acetylglucosamine acyltransferase [EC:2.3.1.129]	Pentose and glucuronate interconversions [PATH:ko00040];	Carbohydrate metabolism;		35.3568	14.4941	25.8217	16.5563	14.5625	55.933		1.30368	0.534428	0.952101	0.610467	0.536952	2.06237
PITG_07240	K00979	Cell wall/membrane/envelope biogenesis	lipopolysaccharide biosynthesis [ko00540];	3-deoxy-manno-octulosonate cytidylyltransferase (CMP-KDO synthetase) [EC:2.7.7.38]	Glycerolipid metabolism [PATH:ko00561];	Lipid metabolism;
PITG_07310	K07966	Cell wall/membrane/envelope biogenesis	galactose metabolism [ko00052]; n-glycan biosynthesis [ko00510]; various types of n-glycan biosynthesis [ko00513]; other types of o-glycan biosynthesis [ko00514]; glycosaminoglycan biosynthesis - keratan sulfate [ko00533]; glycosphingolipid biosynthesis - lacto and neolacto series [ko00601];	beta-1,4-galactosyltransferase 1 [EC:2.4.1.-;2.4.1.38;2.4.1.90;2.4.1.22]	Carbon metabolism [PATH:ko01200]; Biosynthesis of amino acids [PATH:ko01230]; Glycolysis / Gluconeogenesis [PATH:ko00010]; Pyruvate metabolism [PATH:ko00620]; Purine metabolism [PATH:ko00230];	Overview; Carbohydrate metabolism; Nucleotide metabolism;		142.21	58.229	205.922	136.693	166.314	44.3902		1.13201	0.463509	1.63916	1.08809	1.32388	0.353351
PITG_10027	K01205	Cell wall/membrane/envelope biogenesis	glycosaminoglycan degradation [ko00531];	alpha-N-acetylglucosaminidase [EC:3.2.1.50]	Inositol phosphate metabolism [PATH:ko00562];	Carbohydrate metabolism;		19.279	16.3623	7.67023	10.7156	28.1476	16.8735		1.16785	0.99117	0.464636	0.649113	1.70509	1.02214
PITG_10050	K01205	Cell wall/membrane/envelope biogenesis	glycosaminoglycan degradation [ko00531];	alpha-N-acetylglucosaminidase [EC:3.2.1.50]	Folate biosynthesis [PATH:ko00790]; Aminobenzoate degradation [PATH:ko00627];	Metabolism of cofactors and vitamins; Xenobiotics biodegradation and metabolism;		27.3407	10.9345	6.74064	13.2571	22.0728	12.2968		1.77072	0.708176	0.436558	0.8586	1.42954	0.796402
PITG_11976	K02535	Cell wall/membrane/envelope biogenesis	lipopolysaccharide biosynthesis [ko00540];	UDP-3-O-[3-hydroxymyristoyl] N-acetylglucosamine deacetylase [EC:3.5.1.108]	Pyrimidine metabolism [PATH:ko00240];	Nucleotide metabolism;
PITG_12836	K07441	Cell wall/membrane/envelope biogenesis	Glycerolipid metabolism [ko00561]	beta-1,4-N-acetylglucosaminyltransferase (Glycosyltransferase family 28)/UDP-N-acetylglucosamine transferase [EC:2.4.1.197]	Carbon metabolism [PATH:ko01200]; Pyruvate metabolism [PATH:ko00620]; Glyoxylate and dicarboxylate metabolism [PATH:ko00630];	Overview; Carbohydrate metabolism;
PITG_13172	K07542	Cell wall/membrane/envelope biogenesis	glycosylphosphatidylinositol(gpi)-anchor biosynthesis [ko00563];	phosphatidylinositol glycan, class V/GPI mannosyltransferase 2 [EC:2.4.1.-]	Nitrogen metabolism [PATH:ko00910];	Energy metabolism;		197.027	189.722	189.036	181.429	266.338	126.186		1.0282	0.990078	0.9865	0.946801	1.38991	0.658511
PITG_13486	K01710	Cell wall/membrane/envelope biogenesis	polyketide sugar unit biosynthesis [ko00523]; biosynthesis of vancomycin group antibiotics [ko01055]; streptomycin biosynthesis [ko00521];	dtdp-glucose 4,6-dehydratase [EC:4.2.1.46]	Biosynthesis of amino acids [PATH:ko01230]; Glycine, serine and threonine metabolism [PATH:ko00260]; Cysteine and methionine metabolism [PATH:ko00270];	Overview; Amino acid metabolism;		80.2881	21.8004	21.8523	25.5876	19.0229	88.8138		1.87177	0.508237	0.509447	0.596528	0.443484	2.07053
PITG_17172	K01627	Cell wall/membrane/envelope biogenesis	lipopolysaccharide biosynthesis [ko00540];	2-dehydro-3-deoxyphosphooctonate aldolase (KDO 8-P synthase) [EC:2.5.1.55]	Starch and sucrose metabolism [PATH:ko00500]; Cyanoamino acid metabolism [PATH:ko00460]; Phenylpropanoid biosynthesis [PATH:ko00940];	Carbohydrate metabolism; Metabolism of other amino acids; Biosynthesis of other secondary metabolites;		244.939	151.776	133.982	134.594	200.91	209.09		1.36673	0.84689	0.747603	0.751021	1.12106	1.1667
PITG_17928	K09667	Cell wall/membrane/envelope biogenesis	other types of o-glycan biosynthesis [ko00514];	protein O-GlcNAc transferase/UDP-N-acetylglucosamine--peptide N-acetylglucosaminyltransferase [EC:2.4.1.255]	Glycosylphosphatidylinositol(GPI)-anchor biosynthesis [PATH:ko00563];	Glycan biosynthesis and metabolism;		110.12	41.2848	36.4823	53.8231	135.837	74.9129		1.46028	0.547471	0.483786	0.713739	1.80131	0.993408
PITG_19310	K07541	Cell wall/membrane/envelope biogenesis	glycosylphosphatidylinositol(gpi)-anchor biosynthesis [ko00563];	phosphatidylinositol glycan, class X/phosphatidylinositol-glycan biosynthesis class X protein [EC:NA]	Amino sugar and nucleotide sugar metabolism [PATH:ko00520];	Carbohydrate metabolism;		42.9355	94.6346	186.837	77.4315	31.073	57.9002		0.52487	1.15687	2.28402	0.946572	0.379856	0.707809
PITG_21328	K02527	Cell wall/membrane/envelope biogenesis	lipopolysaccharide biosynthesis [ko00540];	3-deoxy-D-manno-octulosonic-acid transferase [EC:2.4.99.15;2.4.99.14;2.4.99.13;2.4.99.12]	Cutin, suberine and wax biosynthesis [PATH:ko00073];			108.704	42.6272	18.1739	47.9374	282.996	71.7842		1.13981	0.446965	0.190561	0.502645	2.96733	0.752688
PITG_04717	K21836	Coenzyme transport and metabolism	not specific	2-hydroxyacid dehydrogenase [EC:1.1.99.6}	Degradation of aromatic compounds [PATH:ko01220]; Tyrosine metabolism [PATH:ko00350];			386.811	303.28	160.039	165.06	693.283	139.295		1.25604	0.984798	0.519673	0.535976	2.2512	0.452314
PITG_16077	K21836	Coenzyme transport and metabolism	not specific	2-hydroxyacid dehydrogenase [EC:1.1.99.6}	Oxidative phosphorylation [PATH:ko00190];	Energy metabolism;		208.53	100.786	136.199	110.852	413.474	85.1424		1.18597	0.573202	0.774604	0.630448	2.35155	0.484229
PITG_00110	K01764	Coenzyme transport and metabolism	porphyrin and chlorophyll metabolism [ko00860];	cytochrome c heme-lyase [EC:4.4.1.17]	Degradation of aromatic compounds [PATH:ko01220]; Glycolysis / Gluconeogenesis [PATH:ko00010]; Fatty acid degradation [PATH:ko00071]; Tyrosine metabolism [PATH:ko00350]; Retinol metabolism [PATH:ko00830]; Chloroalkane and chloroalkene degradation [PATH:ko00625]; Naphthalene degradation [PATH:ko00626]; Metabolism of xenobiotics by cytochrome P450 [PATH:ko00980]; Drug metabolism - cytochrome P450 […			2.21205	3.5224	0.486572	1.2789	24.9473	54.979		0.151811	0.24174	0.0333931	0.0877697	1.71211	3.77317
PITG_00442	K01764	Coenzyme transport and metabolism	porphyrin and chlorophyll metabolism [ko00860];	cytochrome c heme-lyase [EC:4.4.1.17]	Degradation of aromatic compounds [PATH:ko01220]; Glycolysis / Gluconeogenesis [PATH:ko00010]; Fatty acid degradation [PATH:ko00071]; Tyrosine metabolism [PATH:ko00350]; Retinol metabolism [PATH:ko00830]; Chloroalkane and chloroalkene degradation [PATH:ko00625]; Naphthalene degradation [PATH:ko00626]; Metabolism of xenobiotics by cytochrome P450 [PATH:ko00980]; Drug metabolism - cytochrome P450 […	Overview; Carbohydrate metabolism; Lipid metabolism; Amino acid metabolism; Metabolism of cofactors and vitamins; Xenobiotics biodegradation and metabolism;		1924.63	55.4678	308.135	382.786	595.808	1148.66		2.6153	0.0753726	0.418711	0.52015	0.809616	1.56085
PITG_00543	K01938	Coenzyme transport and metabolism	carbon metabolism [ko01200]; carbon fixation pathways in prokaryotes [ko00720]; one carbon pool by folate [ko00670];	formate-tetrahydrofolate ligase [6.3.4.3]	Degradation of aromatic compounds [PATH:ko01220]; Glycolysis / Gluconeogenesis [PATH:ko00010]; Fatty acid degradation [PATH:ko00071]; Tyrosine metabolism [PATH:ko00350]; Retinol metabolism [PATH:ko00830]; Chloroalkane and chloroalkene degradation [PATH:ko00625]; Naphthalene degradation [PATH:ko00626]; Metabolism of xenobiotics by cytochrome P450 [PATH:ko00980]; Drug metabolism - cytochrome P450 […	Overview; Carbohydrate metabolism; Lipid metabolism; Amino acid metabolism; Metabolism of cofactors and vitamins; Xenobiotics biodegradation and metabolism;		96.0622	41.8519	42.9481	57.2354	73.5982	64.3348		1.53278	0.667795	0.685286	0.913257	1.17434	1.02654
PITG_01065	K11754	Coenzyme transport and metabolism	folate biosynthesis [ko00790];	dihydrofolate synthase / folylpolyglutamate synthase [EC:6.3.2.17;6.3.2.12]	Terpenoid backbone biosynthesis [PATH:ko00900];	Metabolism of terpenoids and polyketides;		156.342	150.441	72.8639	76.5077	44.2857	107.615		1.54271	1.48448	0.718987	0.754942	0.436991	1.06189
PITG_02192	K00432	Coenzyme transport and metabolism	arachidonic acid metabolism [ko00590]; glutathione metabolism [ko00480];	glutathione peroxidase [EC:1.11.1.9]	Fatty acid metabolism [PATH:ko01212]; Fatty acid degradation [PATH:ko00071]; alpha-Linolenic acid metabolism [PATH:ko00592]; Biosynthesis of unsaturated fatty acids [PATH:ko01040];	Overview; Lipid metabolism;		14.9904	30.5379	25.0143	19.6994	35.3862	13.2853		0.647471	1.31901	1.08043	0.850863	1.52841	0.573822
PITG_03681	K01491	Coenzyme transport and metabolism	carbon metabolism [ko01200]; carbon fixation pathways in prokaryotes [ko00720]; one carbon pool by folate [ko00670];	methylenetetrahydrofolate dehydrogenase (NADP+) / methenyltetrahydrofolate cyclohydrolase (bifunctional Fol D protein) [EC:1.5.1.5;3.5.4.9]	Sulfur metabolism [PATH:ko00920];	Energy metabolism;		23.9362	8.43202	5.49314	4.30979	14.9042	29.1871		1.66489	0.58649	0.382076	0.299768	1.03666	2.03011
PITG_04683	K01491	Coenzyme transport and metabolism	carbon metabolism [ko01200]; carbon fixation pathways in prokaryotes [ko00720]; one carbon pool by folate [ko00670];	methylenetetrahydrofolate dehydrogenase (NADP+) / methenyltetrahydrofolate cyclohydrolase [EC:3.5.4.9;1.5.1.5]	Degradation of aromatic compounds [PATH:ko01220]; Tyrosine metabolism [PATH:ko00350];			181.587	30.0131	9.64394	35.2342	96.3497	67.8415		2.58997	0.428076	0.137551	0.502544	1.37423	0.967622
PITG_04708	K01491	Coenzyme transport and metabolism	carbon metabolism [ko01200]; carbon fixation pathways in prokaryotes [ko00720]; one carbon pool by folate [ko00670];	methylenetetrahydrofolate dehydrogenase (NADP+) / methenyltetrahydrofolate cyclohydrolase (bifunctional Fol D protein) [EC:1.5.1.5;3.5.4.9]	Degradation of aromatic compounds [PATH:ko01220]; Tyrosine metabolism [PATH:ko00350];			28.2707	26.183	48.975	13.0372	12.5495	61.0918		0.892256	0.826364	1.54571	0.411469	0.396076	1.92813
PITG_05048	K00295	Coenzyme transport and metabolism	one carbon pool by folate [ko00670];	methylenetetrahydrofolate dehydrogenase (NAD+) [EC:1.5.1.15]	Tyrosine metabolism [PATH:ko00350]; Isoquinoline alkaloid biosynthesis [PATH:ko00950]; Betalain biosynthesis [PATH:ko00965];			7.404	5.79788	3.20502	4.54171	10.6159	7.57424		1.13504	0.88882	0.491333	0.696249	1.62742	1.16114
PITG_05377	K00297	Coenzyme transport and metabolism	carbon metabolism [ko01200]; carbon fixation pathways in prokaryotes [ko00720]; one carbon pool by folate [ko00670];	methylenetetrahydrofolate reductase (NADPH) [EC:1.5.1.20]	Pantothenate and CoA biosynthesis [PATH:ko00770];	Metabolism of cofactors and vitamins;		5.82364	5.20897	1.62305	3.24979	7.08795	4.84529		1.25515	1.12268	0.349812	0.700419	1.52765	1.04429
PITG_05850	K01724	Coenzyme transport and metabolism	Folate biosynthesis (ko00790)	4a-hydroxytetrahydrobiopterin dehydratase [EC:4.2.1.96]	Purine metabolism [PATH:ko00230];	Nucleotide metabolism;		14.0257	13.0145	25.0382	8.06787	1.60504	10.109		1.17108	1.08665	2.09057	0.673629	0.134014	0.844055
PITG_05851	K01724	Coenzyme transport and metabolism	Folate biosynthesis (ko00790)	4a-hydroxytetrahydrobiopterin dehydratase [EC:4.2.1.96]	Purine metabolism [PATH:ko00230];	Nucleotide metabolism;		23.6665	10.5296	10.3785	25.6451	24.4987	15.8476		1.28429	0.571401	0.5632	1.39166	1.32945	0.859993
PITG_05853	K01724	Coenzyme transport and metabolism	Folate biosynthesis (ko00790)	4a-hydroxytetrahydrobiopterin dehydratase [EC:4.2.1.96]	Purine metabolism [PATH:ko00230]; Drug metabolism - other enzymes [PATH:ko00983];	Nucleotide metabolism; Xenobiotics biodegradation and metabolism;		7.7473	9.2803	6.35041	9.36631	10.706	9.9862		0.869888	1.04202	0.713041	1.05167	1.2021	1.12128
PITG_05888	K15734	Coenzyme transport and metabolism	retinol metabolism [ko00830];	all-trans-retinol dehydrogenase (NAD+) [EC:1.1.1.105]	Pyrimidine metabolism [PATH:ko00240];	Nucleotide metabolism;		11.2394	7.23752	0.90615	7.56769	5.39983	14.9686		1.42514	0.917705	0.114898	0.95957	0.684689	1.898
PITG_06147	K06210	Coenzyme transport and metabolism	nicotinate and nicotinamide metabolism [ko00760];	nicotinamide mononucleotide adenylyltransferase [EC:2.7.7.18;2.7.7.1]	Biosynthesis of amino acids [PATH:ko01230]; Histidine metabolism [PATH:ko00340];	Overview; Amino acid metabolism;
PITG_06845	K00861	Coenzyme transport and metabolism	riboflavin metabolism [ko00740];	riboflavin kinase [EC:2.7.1.26]	Tryptophan metabolism [PATH:ko00380]; Selenocompound metabolism [PATH:ko00450];	Amino acid metabolism; Metabolism of other amino acids;		156.356	9.78576	13.6157	13.5985	70.6513	9.99587		3.42381	0.214285	0.298151	0.297775	1.54709	0.218885
PITG_07991	K11204	Coenzyme transport and metabolism	cysteine and methionine metabolism [ko00270]; glutathione metabolism [ko00480];	glutamate--cysteine ligase catalytic subunit [EC:6.3.2.2]	Lipopolysaccharide biosynthesis [PATH:ko00540];	Glycan biosynthesis and metabolism;		17.0743	21.1541	14.7121	15.3191	15.0264	34.1019		0.872712	1.08124	0.751974	0.782998	0.76804	1.74303
PITG_09456	K00299	Coenzyme transport and metabolism	riboflavin metabolism [ko00740];	Nitroductase [EC:1.5.1.39;1.5.1.34]	Carbon metabolism [PATH:ko01200]; Methane metabolism [PATH:ko00680];	Overview; Energy metabolism;		37.3671	9.78247	22.939	14.2581	16.2268	4.46861		2.13441	0.558774	1.31027	0.814421	0.926876	0.255247
PITG_09459	K00299	Coenzyme transport and metabolism	riboflavin metabolism [ko00740];	Nitroductase [EC:1.5.1.39;1.5.1.34]	Fatty acid metabolism [PATH:ko01212]; Fatty acid elongation [PATH:ko00062];	Overview; Lipid metabolism;		15.942	16.8972	3.58255	9.81438	57.2311	8.10896		0.857277	0.908647	0.192651	0.527768	3.0776	0.436058
PITG_09579	K14652	Coenzyme transport and metabolism	riboflavin metabolism [ko00740];	3,4-dihydroxy 2-butanone 4-phosphate synthase / GTP cyclohydrolase II (Riboflavin biosynthesis protein ribBA) [EC:3.5.4.25;4.1.99.12]	Fatty acid metabolism [PATH:ko01212]; Fatty acid elongation [PATH:ko00062];			27.2302	23.4798	29.3541	29.8329	24.316	77.712		0.770939	0.664759	0.83107	0.844625	0.688432	2.20018
PITG_09637	K14652	Coenzyme transport and metabolism	riboflavin metabolism [ko00740];	3,4-dihydroxy 2-butanone 4-phosphate synthase / GTP cyclohydrolase II (Riboflavin biosynthesis protein ribBA) [EC:3.5.4.25;4.1.99.12]	Fatty acid metabolism [PATH:ko01212]; Fatty acid elongation [PATH:ko00062];			4.12831	4.19984	165.777	139.79	0.677354	4.36303		0.0776643	0.0790099	3.1187	2.62981	0.0127428	0.0820799
PITG_10519	K01918	Coenzyme transport and metabolism	beta-alanine metabolism [ko00410]; pantothenate and coa biosynthesis [ko00770];	pantoate--beta-alanine ligase [EC:6.3.2.1]	Starch and sucrose metabolism [PATH:ko00500]; Cyanoamino acid metabolism [PATH:ko00460]; Phenylpropanoid biosynthesis [PATH:ko00940];	Carbohydrate metabolism; Metabolism of other amino acids; Biosynthesis of other secondary metabolites;		0	0	0	0	0	0		#DIV/0!	#DIV/0!	#DIV/0!	#DIV/0!	#DIV/0!	#DIV/0!
PITG_10990	K00787	Coenzyme transport and metabolism	terpenoid backbone biosynthesis [ko00900];	farnesyl diphosphate synthase [EC:2.5.1.10;2.5.1.1]	Sphingolipid metabolism [PATH:ko00600]; Other glycan degradation [PATH:ko00511];	Lipid metabolism; Glycan biosynthesis and metabolism;		24.424	4.18212	5.58117	9.44925	69.3857	3.19471		1.26095	0.215912	0.288142	0.487842	3.58221	0.164935
PITG_12194	K01942	Coenzyme transport and metabolism	biotin metabolism [ko00780];	biotin--protein ligase [EC:6.3.4.15;6.3.4.11;6.3.4.10;6.3.4.9]	Oxidative phosphorylation [PATH:ko00190];	Energy metabolism;
PITG_13077	K00804	Coenzyme transport and metabolism	terpenoid backbone biosynthesis [ko00900];	geranylgeranyl diphosphate synthase, type III [EC:2.5.1.29;2.5.1.10;2.5.1.1]	Nitrogen metabolism [PATH:ko00910];	Energy metabolism;
PITG_13427	K00383	Coenzyme transport and metabolism	glutathione metabolism [ko00480];	glutathione reductase (NADPH) [EC:1.8.1.7]	Biosynthesis of amino acids [PATH:ko01230]; Glycine, serine and threonine metabolism [PATH:ko00260]; Phenylalanine, tyrosine and tryptophan biosynthesis [PATH:ko00400];	Overview; Amino acid metabolism;
PITG_13586	K01724	Coenzyme transport and metabolism	Folate biosynthesis (ko00790)	4a-hydroxytetrahydrobiopterin dehydratase [EC:4.2.1.96]	Biosynthesis of amino acids [PATH:ko01230]; Lysine biosynthesis [PATH:ko00300]; Monobactam biosynthesis [PATH:ko00261];
PITG_13596	K01012	Coenzyme transport and metabolism	biotin metabolism [ko00780];	biotin synthase [EC:2.8.1.6]	Biosynthesis of amino acids [PATH:ko01230]; Lysine biosynthesis [PATH:ko00300]; Monobactam biosynthesis [PATH:ko00261];
PITG_14083	K00383	Coenzyme transport and metabolism	glutathione metabolism [ko00480];	glutathione reductase (NADPH) [EC:1.8.1.7]	Glycolysis / Gluconeogenesis [PATH:ko00010]; Galactose metabolism [PATH:ko00052];	Carbohydrate metabolism;
PITG_14310	K00295	Coenzyme transport and metabolism	one carbon pool by folate [ko00670];	methylenetetrahydrofolate dehydrogenase (NAD+) [EC:1.5.1.15]	Carbon metabolism [PATH:ko01200]; Glycolysis / Gluconeogenesis [PATH:ko00010]; Pyruvate metabolism [PATH:ko00620]; Propanoate metabolism [PATH:ko00640]; Carbon fixation pathways in prokaryotes [PATH:ko00720]; Methane metabolism [PATH:ko00680];	Overview; Carbohydrate metabolism; Energy metabolism;
PITG_14312	K00295	Coenzyme transport and metabolism	one carbon pool by folate [ko00670];	methylenetetrahydrofolate dehydrogenase (NAD+) [EC:1.5.1.15]	Carbon metabolism [PATH:ko01200]; Glycolysis / Gluconeogenesis [PATH:ko00010]; Pyruvate metabolism [PATH:ko00620]; Propanoate metabolism [PATH:ko00640]; Carbon fixation pathways in prokaryotes [PATH:ko00720]; Methane metabolism [PATH:ko00680];	Overview; Carbohydrate metabolism; Energy metabolism;
PITG_14315	K00295	Coenzyme transport and metabolism	one carbon pool by folate [ko00670];	methylenetetrahydrofolate dehydrogenase (NAD+) [EC:1.5.1.15]	Carbon metabolism [PATH:ko01200]; Glycolysis / Gluconeogenesis [PATH:ko00010]; Pyruvate metabolism [PATH:ko00620]; Propanoate metabolism [PATH:ko00640]; Carbon fixation pathways in prokaryotes [PATH:ko00720]; Methane metabolism [PATH:ko00680];	Overview; Carbohydrate metabolism; Energy metabolism;
PITG_14322	K00295	Coenzyme transport and metabolism	one carbon pool by folate [ko00670];	methylenetetrahydrofolate dehydrogenase (NAD+) [EC:1.5.1.15]	Fatty acid metabolism [PATH:ko01212]; Fatty acid biosynthesis [PATH:ko00061]; Fatty acid degradation [PATH:ko00071];	Overview; Lipid metabolism;
PITG_14325	K00295	Coenzyme transport and metabolism	one carbon pool by folate [ko00670];	methylenetetrahydrofolate dehydrogenase (NAD+) [EC:1.5.1.15]	Fatty acid metabolism [PATH:ko01212]; Fatty acid biosynthesis [PATH:ko00061]; Fatty acid degradation [PATH:ko00071];	Overview; Lipid metabolism;
PITG_14344	K00295	Coenzyme transport and metabolism	one carbon pool by folate [ko00670];	methylenetetrahydrofolate dehydrogenase (NAD+) [EC:1.5.1.15]	Fatty acid metabolism [PATH:ko01212]; Fatty acid biosynthesis [PATH:ko00061]; Fatty acid degradation [PATH:ko00071];	Overview; Lipid metabolism;		91.8372	45.7959	50.1703	55.9153	120.164	75.0077		1.25549	0.626069	0.68587	0.764409	1.64274	1.02542
PITG_14346	K00295	Coenzyme transport and metabolism	one carbon pool by folate [ko00670];	methylenetetrahydrofolate dehydrogenase (NAD+) [EC:1.5.1.15]	Fatty acid metabolism [PATH:ko01212]; Fatty acid biosynthesis [PATH:ko00061]; Fatty acid degradation [PATH:ko00071];	Overview; Lipid metabolism;		94.8457	69.5458	263.836	98.0851	335.113	10.6459		0.652555	0.478487	1.81524	0.674843	2.30563	0.0732456
PITG_14352	K00295	Coenzyme transport and metabolism	one carbon pool by folate [ko00670];	methylenetetrahydrofolate dehydrogenase (NAD+) [EC:1.5.1.15]	Fatty acid metabolism [PATH:ko01212]; Fatty acid biosynthesis [PATH:ko00061]; Fatty acid degradation [PATH:ko00071];	Overview; Lipid metabolism;		16.0463	18.3856	25.3488	20.1822	67.6477	2.24191		0.642485	0.736148	1.01495	0.808082	2.70857	0.0897646
PITG_14641	K00432	Coenzyme transport and metabolism	arachidonic acid metabolism [ko00590]; glutathione metabolism [ko00480];	glutathione peroxidase [EC:1.11.1.9]	Phenylalanine metabolism [PATH:ko00360]; Ubiquinone and other terpenoid-quinone biosynthesis [PATH:ko00130]; Phenylpropanoid biosynthesis [PATH:ko00940];	Amino acid metabolism; Metabolism of cofactors and vitamins; Biosynthesis of other secondary metabolites;		18.5429	20.7098	27.3831	22.9399	82.7251	2.34904		0.637031	0.711474	0.940732	0.788088	2.84198	0.0806999
PITG_14777	K00295	Coenzyme transport and metabolism	one carbon pool by folate [ko00670];	methylenetetrahydrofolate dehydrogenase (NAD+) [EC:1.5.1.15]	Purine metabolism [PATH:ko00230];	Nucleotide metabolism;		47.7668	22.2212	66.095	63.9407	159.111	11.5284		0.773211	0.359699	1.06989	1.03502	2.57556	0.186612
PITG_14918	K14652	Coenzyme transport and metabolism	riboflavin metabolism [ko00740];	3,4-dihydroxy 2-butanone 4-phosphate synthase / GTP cyclohydrolase II (Riboflavin biosynthesis protein ribBA) [EC:3.5.4.25;4.1.99.12]	Biotin metabolism [PATH:ko00780];	Metabolism of cofactors and vitamins;		207.184	84.2431	40.0761	79.0651	245.265	122.406		1.59733	0.649489	0.308975	0.609569	1.89092	0.943711
PITG_14920	K14652	Coenzyme transport and metabolism	riboflavin metabolism [ko00740];	3,4-dihydroxy 2-butanone 4-phosphate synthase / GTP cyclohydrolase II (Riboflavin biosynthesis protein ribBA) [EC:3.5.4.25;4.1.99.12]	Carbon metabolism [PATH:ko01200]; Biosynthesis of amino acids [PATH:ko01230]; Nitrogen metabolism [PATH:ko00910]; Alanine, aspartate and glutamate metabolism [PATH:ko00250]; Arginine biosynthesis [PATH:ko00220];	Overview; Energy metabolism; Amino acid metabolism;		57.4294	9.84281	18.4125	13.3032	74.4367	87.1429		1.32241	0.226647	0.423978	0.306328	1.71403	2.00661
PITG_15831	K01934	Coenzyme transport and metabolism	one carbon pool by folate [ko00670];	5-formyltetrahydrofolate cyclo-ligase [EC:6.3.3.2]	Carbon metabolism [PATH:ko01200]; Pyruvate metabolism [PATH:ko00620]; Carbon fixation pathways in prokaryotes [PATH:ko00720];	Overview; Carbohydrate metabolism; Energy metabolism;		21.5976	12.5846	2.67297	7.84897	55.5185	12.7824		1.14673	0.66818	0.141921	0.416741	2.94775	0.678682
PITG_16142	K00295	Coenzyme transport and metabolism	one carbon pool by folate [ko00670];	methylenetetrahydrofolate dehydrogenase (NAD+) [EC:1.5.1.15]	Oxidative phosphorylation [PATH:ko00190];	Energy metabolism;		1527.51	1347.57	3333.46	1201.95	1274.45	2203.74		0.841705	0.742552	1.83684	0.66231	0.702264	1.21433
PITG_16937	K01930	Coenzyme transport and metabolism	folate biosynthesis [ko00790];	folylpolyglutamate synthase [EC:6.3.2.17]	Porphyrin and chlorophyll metabolism [PATH:ko00860];	Metabolism of cofactors and vitamins;		35.7974	22.8339	25.2539	23.5647	61.7033	36.8147		1.0428	0.665168	0.735666	0.686458	1.79746	1.07244
PITG_17187	K00295	Coenzyme transport and metabolism	one carbon pool by folate [ko00670];	methylenetetrahydrofolate dehydrogenase (NAD+) [EC:1.5.1.15]	Starch and sucrose metabolism [PATH:ko00500]; Cyanoamino acid metabolism [PATH:ko00460]; Phenylpropanoid biosynthesis [PATH:ko00940];	Carbohydrate metabolism; Metabolism of other amino acids; Biosynthesis of other secondary metabolites;
PITG_17195	K00295	Coenzyme transport and metabolism	one carbon pool by folate [ko00670];	methylenetetrahydrofolate dehydrogenase (NAD+) [EC:1.5.1.15]	Starch and sucrose metabolism [PATH:ko00500]; Cyanoamino acid metabolism [PATH:ko00460]; Phenylpropanoid biosynthesis [PATH:ko00940];	Carbohydrate metabolism; Metabolism of other amino acids; Biosynthesis of other secondary metabolites;
PITG_17198	K00295	Coenzyme transport and metabolism	one carbon pool by folate [ko00670];	methylenetetrahydrofolate dehydrogenase (NAD+) [EC:1.5.1.15]	Terpenoid backbone biosynthesis [PATH:ko00900];	Metabolism of terpenoids and polyketides;
PITG_17295	K00287	Coenzyme transport and metabolism	folate biosynthesis [ko00790]; one carbon pool by folate [ko00670];	dihydrofolate reductase [EC:1.5.1.3]	Terpenoid backbone biosynthesis [PATH:ko00900];	Metabolism of terpenoids and polyketides;		6.96563	9.95161	12.9609	18.8188	8.92192	32.2232		0.465192	0.664608	0.86558	1.25679	0.59584	2.15199
PITG_17768	K15734	Coenzyme transport and metabolism	retinol metabolism [ko00830];	all-trans-retinol dehydrogenase (NAD+) [EC:1.1.1.105]	Carbon metabolism [PATH:ko01200]; Pentose phosphate pathway [PATH:ko00030];			122.57	47.2927	19.7784	55.5626	242.812	67.9069		1.32288	0.510424	0.213465	0.59968	2.62064	0.732911
PITG_17790	K00643	Coenzyme transport and metabolism	glycine, serine and threonine metabolism [ko00260]; porphyrin and chlorophyll metabolism [ko00860];	5-aminolevulinate synthase [EC:2.3.1.37]	Carbon metabolism [PATH:ko01200]; Pentose phosphate pathway [PATH:ko00030];
PITG_17834	K00432	Coenzyme transport and metabolism	arachidonic acid metabolism [ko00590]; glutathione metabolism [ko00480];	glutathione peroxidase [EC:1.11.1.9]	Starch and sucrose metabolism [PATH:ko00500];
PITG_18225	K00295	Coenzyme transport and metabolism	one carbon pool by folate [ko00670];	methylenetetrahydrofolate dehydrogenase (NAD+) [EC:1.5.1.15]	Arachidonic acid metabolism [PATH:ko00590]; Chloroalkane and chloroalkene degradation [PATH:ko00625];	Lipid metabolism; Xenobiotics biodegradation and metabolism;		74.6694	7.4622	36.6167	21.9232	320.78	6.71375		0.956963	0.0956355	0.46928	0.280968	4.11111	0.0860434
PITG_18311	K00432	Coenzyme transport and metabolism	arachidonic acid metabolism [ko00590]; glutathione metabolism [ko00480];	glutathione peroxidase [EC:1.11.1.9]	Glycerophospholipid metabolism [PATH:ko00564];	Lipid metabolism;		83.7822	18.1457	60.0587	38.971	484.339	3.33471		0.729989	0.158102	0.523288	0.339552	4.22001	0.0290551
PITG_18315	K00432	Coenzyme transport and metabolism	arachidonic acid metabolism [ko00590]; glutathione metabolism [ko00480];	glutathione peroxidase [EC:1.11.1.9]	Glycerophospholipid metabolism [PATH:ko00564];	Lipid metabolism;		30.4548	18.6692	11.5389	11.7811	44.6556	31.0531		1.23338	0.75608	0.467312	0.477118	1.8085	1.25761
PITG_18316	K00432	Coenzyme transport and metabolism	arachidonic acid metabolism [ko00590]; glutathione metabolism [ko00480];	glutathione peroxidase [EC:1.11.1.9]	Glycerophospholipid metabolism [PATH:ko00564];	Lipid metabolism;		104.168	77.7698	21.0018	36.4724	24.1392	80.5973		1.81609	1.35587	0.366153	0.635873	0.420852	1.40516
PITG_18317	K00432	Coenzyme transport and metabolism	arachidonic acid metabolism [ko00590]; glutathione metabolism [ko00480];	glutathione peroxidase [EC:1.11.1.9]	Fatty acid metabolism [PATH:ko01212]; Fatty acid degradation [PATH:ko00071];	Overview; Lipid metabolism;		43.8247	17.7646	778.112	204.277	16.3491	491.96		0.169394	0.0686647	3.00761	0.789584	0.0631934	1.90156
PITG_18545	K00295	Coenzyme transport and metabolism	one carbon pool by folate [ko00670];	methylenetetrahydrofolate dehydrogenase (NAD+) [EC:1.5.1.15]	Propanoate metabolism [PATH:ko00640]; Valine, leucine and isoleucine degradation [PATH:ko00280];	Carbohydrate metabolism; Amino acid metabolism;		4.26223	7.62607	6.88885	9.55116	1.79719	38.0071		0.375347	0.671579	0.606656	0.841109	0.158267	3.34704
PITG_18552	K00295	Coenzyme transport and metabolism	one carbon pool by folate [ko00670];	methylenetetrahydrofolate dehydrogenase (NAD+) [EC:1.5.1.15]	Fatty acid metabolism [PATH:ko01212]; Fatty acid elongation [PATH:ko00062]; Biosynthesis of unsaturated fatty acids [PATH:ko01040];	Overview; Lipid metabolism;		688.018	84.2285	27.7681	80.5478	62.0783	1138.14		1.98392	0.242876	0.0800704	0.232263	0.179005	3.28186
PITG_18553	K00295	Coenzyme transport and metabolism	one carbon pool by folate [ko00670];	methylenetetrahydrofolate dehydrogenase (NAD+) [EC:1.5.1.15]	Fatty acid metabolism [PATH:ko01212]; Fatty acid elongation [PATH:ko00062]; Biosynthesis of unsaturated fatty acids [PATH:ko01040];	Overview; Lipid metabolism;		9.33473	110.296	167.742	60.3567	48.9594	2.81356		0.140195	1.6565	2.51926	0.906478	0.735306	0.042256
PITG_19374	K00295	Coenzyme transport and metabolism	one carbon pool by folate [ko00670];	methylenetetrahydrofolate dehydrogenase (NAD+) [EC:1.5.1.15]	Pyrimidine metabolism [PATH:ko00240]; Alanine, aspartate and glutamate metabolism [PATH:ko00250];	Nucleotide metabolism; Amino acid metabolism;		8.61536	9.98857	24.9036	12.8409	26.5187	4.42817		0.592152	0.686536	1.71168	0.882585	1.82269	0.304358
PITG_19375	K00295	Coenzyme transport and metabolism	one carbon pool by folate [ko00670];	methylenetetrahydrofolate dehydrogenase (NAD+) [EC:1.5.1.15]	Pyrimidine metabolism [PATH:ko00240]; Alanine, aspartate and glutamate metabolism [PATH:ko00250];	Nucleotide metabolism; Amino acid metabolism;		1.22838	6.05773	25.6491	29.844	13.3775	3.5173		0.0925055	0.456189	1.93156	2.24746	1.00742	0.264877
PITG_19379	K00295	Coenzyme transport and metabolism	one carbon pool by folate [ko00670];	methylenetetrahydrofolate dehydrogenase (NAD+) [EC:1.5.1.15]	Pyrimidine metabolism [PATH:ko00240]; Alanine, aspartate and glutamate metabolism [PATH:ko00250];	Nucleotide metabolism; Amino acid metabolism;		306.127	371.259	55.1453	191.341	422.679	164.669		1.21542	1.47401	0.218943	0.759681	1.67816	0.653785
PITG_19399	K00295	Coenzyme transport and metabolism	one carbon pool by folate [ko00670];	methylenetetrahydrofolate dehydrogenase (NAD+) [EC:1.5.1.15]	Riboflavin metabolism [PATH:ko00740];			0.186264	0.135487	0.0356987	0	0	0.0218395		2.94652	2.14328	0.56472	0	0	0.34548
PITG_20043	K05355	Coenzyme transport and metabolism	terpenoid backbone biosynthesis [ko00900];	hexaprenyl-diphosphate synthase [EC:2.5.1.83;2.5.1.82]	Carbon metabolism [PATH:ko01200]; Glycolysis / Gluconeogenesis [PATH:ko00010]; Galactose metabolism [PATH:ko00052]; Starch and sucrose metabolism [PATH:ko00500]; Amino sugar and nucleotide sugar metabolism [PATH:ko00520]; Streptomycin biosynthesis [PATH:ko00521]; Butirosin and neomycin biosynthesis [PATH:ko00524];	Overview; Carbohydrate metabolism; Biosynthesis of other secondary metabolites;		41.3069	64.2813	13.8191	25.8397	46.0282	50.348		1.02574	1.59624	0.343157	0.641652	1.14297	1.25024
PITG_20272	K00297	Coenzyme transport and metabolism	carbon metabolism [ko01200]; carbon fixation pathways in prokaryotes [ko00720]; one carbon pool by folate [ko00670];	methylenetetrahydrofolate reductase (NADPH) [EC:1.5.1.20]	Biosynthesis of amino acids [PATH:ko01230]; Arginine and proline metabolism [PATH:ko00330];	Overview; Amino acid metabolism;		21.0623	9.81349	2.73116	6.92882	9.57784	19.8207		1.80704	0.841947	0.234319	0.594457	0.821729	1.70051
PITG_20542	K00295	Coenzyme transport and metabolism	one carbon pool by folate [ko00670];	methylenetetrahydrofolate dehydrogenase (NAD+) [EC:1.5.1.15]	Glycerolipid metabolism [PATH:ko00561]; Glycerophospholipid metabolism [PATH:ko00564];	Lipid metabolism;		2.26247	2.90266	1.27047	2.86992	3.80314	4.88812		0.75429	0.967728	0.423565	0.95681	1.26794	1.62966
PITG_20640	K00295	Coenzyme transport and metabolism	one carbon pool by folate [ko00670];	methylenetetrahydrofolate dehydrogenase (NAD+) [EC:1.5.1.15]	Glycerolipid metabolism [PATH:ko00561]; Glycerophospholipid metabolism [PATH:ko00564]; Ether lipid metabolism [PATH:ko00565];	Lipid metabolism;		13.4647	1.06269	1.89983	2.08743	0.518405	3.74985		3.546	0.279865	0.500332	0.549737	0.136525	0.987545
PITG_21202	K01724	Coenzyme transport and metabolism	Folate biosynthesis (ko00790)	4a-hydroxytetrahydrobiopterin dehydratase [EC:4.2.1.96]	Riboflavin metabolism [PATH:ko00740];	Metabolism of cofactors and vitamins;		15.8838	1.6267	2.56833	2.58601	0.0759229	1.18617		3.98308	0.407917	0.644041	0.648476	0.0190386	0.297448
PITG_21582	K00295	Coenzyme transport and metabolism	one carbon pool by folate [ko00670];	methylenetetrahydrofolate dehydrogenase (NAD+) [EC:1.5.1.15]	Cutin, suberine and wax biosynthesis [PATH:ko00073];	Lipid metabolism;		6.04973	20.3941	26.6697	13.7866	52.3164	98.4594		0.166754	0.56214	0.735121	0.380012	1.44204	2.71393
PITG_21979	K00295	Coenzyme transport and metabolism	one carbon pool by folate [ko00670];	methylenetetrahydrofolate dehydrogenase (NAD+) [EC:1.5.1.15]	Cutin, suberine and wax biosynthesis [PATH:ko00073];	Lipid metabolism;		303.57	26.7599	52.0135	38.18	25.6601	849.191		1.4061	0.123948	0.240919	0.176844	0.118854	3.93334
PITG_22381	K00297	Coenzyme transport and metabolism	carbon metabolism [ko01200]; carbon fixation pathways in prokaryotes [ko00720]; one carbon pool by folate [ko00670];	methylenetetrahydrofolate reductase (NADPH) [EC:1.5.1.20]	Cutin, suberine and wax biosynthesis [PATH:ko00073];	Lipid metabolism;		100.418	14.2279	24.9579	70.4873	2.11629	68.3988		2.14717	0.304225	0.533655	1.50718	0.0452511	1.46252
PITG_22494	K00299	Coenzyme transport and metabolism	riboflavin metabolism [ko00740];	Nitroductase [EC:1.5.1.39;1.5.1.34]	Steroid hormone biosynthesis [PATH:ko00140]; Metabolism of xenobiotics by cytochrome P450 [PATH:ko00980];	Lipid metabolism; Xenobiotics biodegradation and metabolism;		150.828	274.383	216.769	163.394	179.007	150.946		0.797099	1.45006	1.14558	0.863508	0.94602	0.797725
PITG_22572	K00288	Coenzyme transport and metabolism	one carbon pool by folate [ko00670];	methylenetetrahydrofolate dehydrogenase (NADP+) / methenyltetrahydrofolate cyclohydrolase / formyltetrahydrofolate synthetase [EC:6.3.4.3;3.5.4.9;1.5.1.5]	Glycerolipid metabolism [PATH:ko00561]; Glycerophospholipid metabolism [PATH:ko00564];	Lipid metabolism;		63.3545	29.0261	33.293	20.2478	112.241	55.4363		1.21215	0.555348	0.636987	0.387396	2.14747	1.06065
PITG_00427	K11996	Coenzyme transport and metabolism	Folate biosynthesis [Ko00790]	cyclic pyranopterin phosphate synthase/molybdenum cofactor synthesis protein [EC:4.1.99.18]	Degradation of aromatic compounds [PATH:ko01220]; Glycolysis / Gluconeogenesis [PATH:ko00010]; Fatty acid degradation [PATH:ko00071]; Tyrosine metabolism [PATH:ko00350]; Retinol metabolism [PATH:ko00830]; Chloroalkane and chloroalkene degradation [PATH:ko00625]; Naphthalene degradation [PATH:ko00626]; Metabolism of xenobiotics by cytochrome P450 [PATH:ko00980]; Drug metabolism - cytochrome P450 […	Overview; Carbohydrate metabolism; Lipid metabolism; Amino acid metabolism; Metabolism of cofactors and vitamins; Xenobiotics biodegradation and metabolism;		3.14883	0.903818	4.56843	2.13405	3.5339	1.14237		1.22432	0.35142	1.77629	0.829755	1.37404	0.444174
PITG_00471	K06215	Coenzyme transport and metabolism	vitamin b6 metabolism [ko00750];	pyridoxal 5'-phosphate synthase pdxS subunit [EC:4.3.3.6]				22.054	6.32192	31.9649	15.9055	25.0562	9.44748		1.1948	0.342497	1.73173	0.8617	1.35745	0.511827
PITG_00561	K18587	Coenzyme transport and metabolism	Ubiquinone and other terpenoid-quinone biosynthesis [ko00130];	ubiquinone biosynthesis protein COQ9 [none]	Degradation of aromatic compounds [PATH:ko01220]; Glycolysis / Gluconeogenesis [PATH:ko00010]; Fatty acid degradation [PATH:ko00071]; Tyrosine metabolism [PATH:ko00350]; Retinol metabolism [PATH:ko00830]; Chloroalkane and chloroalkene degradation [PATH:ko00625]; Naphthalene degradation [PATH:ko00626]; Metabolism of xenobiotics by cytochrome P450 [PATH:ko00980]; Drug metabolism - cytochrome P450 […	Overview; Carbohydrate metabolism; Lipid metabolism; Amino acid metabolism; Metabolism of cofactors and vitamins; Xenobiotics biodegradation and metabolism;		20.588	9.19903	99.7888	17.1037	48.2561	22.3584		0.568482	0.254007	2.7554	0.472272	1.33247	0.617369
PITG_00566	K01599	Coenzyme transport and metabolism	porphyrin and chlorophyll metabolism [ko00860];	uroporphyrinogen decarboxylase [EC:4.1.1.37]				21.7704	17.0362	50.3432	36.6863	61.0355	8.27653		0.669351	0.523793	1.54785	1.12795	1.87659	0.254469
PITG_01049	K02318	Coenzyme transport and metabolism	Pantothenate and CoA biosynthesis [ko00770 ]	phosphopantetheine adenylyltransferase / dephospho-CoA kinase [EC:2.7.7.3 2.7.1.24]	2-Oxocarboxylic acid metabolism [PATH:ko01210]; Biosynthesis of amino acids [PATH:ko01230]; C5-Branched dibasic acid metabolism [PATH:ko00660]; Valine, leucine and isoleucine biosynthesis [PATH:ko00290];	Overview; Carbohydrate metabolism; Amino acid metabolism;		51.1889	31.7558	252.056	61.3323	39.5713	34.2174		0.653306	0.405289	3.2169	0.782763	0.505035	0.436705
PITG_01235	K00859	Coenzyme transport and metabolism	pantothenate and coa biosynthesis [ko00770];	dephospho-CoA kinase [EC:2.7.1.24]	Pantothenate and CoA biosynthesis [PATH:ko00770];	Metabolism of cofactors and vitamins;		122.224	16.0607	14.5551	31.5928	0.308422	93.2565		2.63795	0.346638	0.314143	0.681864	0.00665665	2.01275
PITG_01297	K00969	Coenzyme transport and metabolism	nicotinate and nicotinamide metabolism [ko00760];	nicotinate-nucleotide adenylyltransferase [EC:2.7.7.18]	Glycine, serine and threonine metabolism [PATH:ko00260];	Amino acid metabolism;		262.937	92.9638	102.005	131.099	632.184	151.486		1.1493	0.406348	0.445869	0.573037	2.76329	0.66215
PITG_01514	K00231	Coenzyme transport and metabolism	porphyrin and chlorophyll metabolism [ko00860];	oxygen-dependent protoporphyrinogen oxidase [EC:1.3.3.4]	Glycolysis / Gluconeogenesis [PATH:ko00010]; Pentose and glucuronate interconversions [PATH:ko00040]; Ascorbate and aldarate metabolism [PATH:ko00053]; Pyruvate metabolism [PATH:ko00620]; Fatty acid degradation [PATH:ko00071]; Glycerolipid metabolism [PATH:ko00561]; Valine, leucine and isoleucine degradation [PATH:ko00280]; Lysine degradation [PATH:ko00310]; Arginine and proline metabolism [PATH:…			58.4697	85.3773	64.9433	74.1466	94.1604	27.5673		0.866936	1.2659	0.96292	1.09938	1.39613	0.408742
PITG_02023	K01440	Coenzyme transport and metabolism	nicotinate and nicotinamide metabolism [ko00760];	nicotinamidase [EC:3.5.1.19]	Metabolism of xenobiotics by cytochrome P450 [PATH:ko00980];	Xenobiotics biodegradation and metabolism;		95.6164	118.314	241.449	106.736	34.7551	62.5117		0.870054	1.07659	2.19704	0.971241	0.316251	0.568821
PITG_02136	K08681	Coenzyme transport and metabolism	vitamin b6 metabolism [ko00750];	pyridoxal 5'-phosphate synthase (glutamine hydrolysing) [EC:4.3.3.6]	Fatty acid metabolism [PATH:ko01212]; Fatty acid degradation [PATH:ko00071]; alpha-Linolenic acid metabolism [PATH:ko00592]; Biosynthesis of unsaturated fatty acids [PATH:ko01040];	Overview; Lipid metabolism;		101.312	45.6709	42.7285	33.8902	67.3548	69.6687		1.68561	0.759862	0.710907	0.563857	1.12063	1.15913
PITG_02503	K00953	Coenzyme transport and metabolism	riboflavin metabolism [ko00740];	FAD synthetase [EC:2.7.7.2]	Carbon metabolism [PATH:ko01200]; Fatty acid metabolism [PATH:ko01212]; Butanoate metabolism [PATH:ko00650]; Fatty acid degradation [PATH:ko00071]; Valine, leucine and isoleucine degradation [PATH:ko00280];	Overview; Carbohydrate metabolism; Lipid metabolism; Amino acid metabolism;
PITG_02663	K01737	Coenzyme transport and metabolism	folate biosynthesis [ko00790];	6-pyruvoyltetrahydropterin/6-carboxytetrahydropterin synthase [EC:4.1.2.50;4.2.3.12]	Carbon metabolism [PATH:ko01200]; Fatty acid metabolism [PATH:ko01212]; Butanoate metabolism [PATH:ko00650]; Fatty acid degradation [PATH:ko00071]; Valine, leucine and isoleucine degradation [PATH:ko00280];			124.755	14.8378	39.6859	46.8797	223.951	25.3693		1.57427	0.187236	0.50079	0.591568	2.82601	0.320132
PITG_02750	K00858	Coenzyme transport and metabolism	nicotinate and nicotinamide metabolism [ko00760];	NAD+ kinase [EC:2.7.1.23]	Carbon metabolism [PATH:ko01200]; Fatty acid metabolism [PATH:ko01212]; Butanoate metabolism [PATH:ko00650]; Fatty acid degradation [PATH:ko00071]; Valine, leucine and isoleucine degradation [PATH:ko00280];			95.6264	33.7263	13.6265	37.1345	253.211	43.8424		1.20243	0.424081	0.171342	0.466936	3.18393	0.551284
PITG_02846	K03179	Coenzyme transport and metabolism	ubiquinone and other terpenoid-quinone biosynthesis [ko00130];	4-hydroxybenzoate polyprenyltransferase [EC:2.5.1.39]	Carbon metabolism [PATH:ko01200]; Fatty acid metabolism [PATH:ko01212]; Propanoate metabolism [PATH:ko00640]; Fatty acid degradation [PATH:ko00071]; Valine, leucine and isoleucine degradation [PATH:ko00280]; beta-Alanine metabolism [PATH:ko00410];	Overview; Carbohydrate metabolism; Lipid metabolism; Amino acid metabolism; Metabolism of other amino acids;		254.052	67.6743	365.412	131.752	226.012	119.963		1.30858	0.348578	1.88217	0.67863	1.16414	0.617908
PITG_03498	K03801	Coenzyme transport and metabolism	lipoic acid metabolism [ko00785];	lipoyl(octanoyl) transferase [EC:2.3.1.181]	Amino sugar and nucleotide sugar metabolism [PATH:ko00520];	Carbohydrate metabolism;		100.535	49.2385	103.639	106.417	155.338	52.2303		1.06312	0.520677	1.09594	1.12531	1.64263	0.552314
PITG_03499	K01598	Coenzyme transport and metabolism	pantothenate and coa biosynthesis [ko00770];	phosphopantothenoylcysteine decarboxylase [EC:4.1.1.36]	Oxidative phosphorylation [PATH:ko00190];	Energy metabolism;		140.44	28.5887	8.16661	84.5409	170.404	80.6453		1.64326	0.334511	0.0955559	0.989196	1.99387	0.943615
PITG_03627	K01078	Coenzyme transport and metabolism	aminobenzoate degradation [ko00627];	acid phosphatase [EC:3.1.3.2]	Carbon metabolism [PATH:ko01200]; Glycolysis / Gluconeogenesis [PATH:ko00010]; Citrate cycle (TCA cycle) [PATH:ko00020]; Pyruvate metabolism [PATH:ko00620]; Glyoxylate and dicarboxylate metabolism [PATH:ko00630]; Propanoate metabolism [PATH:ko00640]; Glycine, serine and threonine metabolism [PATH:ko00260]; Valine, leucine and isoleucine degradation [PATH:ko00280];	Overview; Carbohydrate metabolism; Amino acid metabolism;		575.538	77.2987	110.52	224.652	1177.12	219.273		1.44826	0.194511	0.278108	0.565304	2.96205	0.551768
PITG_03940	K15631	Coenzyme transport and metabolism	Folate biosynthesis [ko00790]	molybdenum cofactor sulfurase [EC:2.8.1.9]	Nitrogen metabolism [PATH:ko00910];	Energy metabolism;		285.423	53.2824	15.9806	72.8806	371.623	193.551		1.72506	0.322033	0.0965849	0.440481	2.24604	1.1698
PITG_04515	K15631	Coenzyme transport and metabolism	Folate biosynthesis [ko00790]	molybdenum cofactor sulfurase [EC:2.8.1.9]	Degradation of aromatic compounds [PATH:ko01220]; Tyrosine metabolism [PATH:ko00350];	Overview; Amino acid metabolism;		334.599	179.287	120.433	150.686	376.359	137.806		1.54529	0.828008	0.556201	0.695917	1.73815	0.636435
PITG_04715	K09680	Coenzyme transport and metabolism	pantothenate and coa biosynthesis [ko00770];	type II pantothenate kinase [EC:2.7.1.33]	Degradation of aromatic compounds [PATH:ko01220]; Tyrosine metabolism [PATH:ko00350];			77.3564	21.3822	9.71729	19.5546	62.5304	49.6132		1.93267	0.534212	0.242776	0.488552	1.56226	1.23953
PITG_05520	K01950	Coenzyme transport and metabolism	nicotinate and nicotinamide metabolism [ko00760];	NAD+ synthase (glutamine-hydrolysing) [EC:6.3.5.1]	Glycerolipid metabolism [PATH:ko00561];	Lipid metabolism;
PITG_05604	K01113	Coenzyme transport and metabolism	not specific	alkaline phosphatase D [EC:3.1.3.1]	Sphingolipid metabolism [PATH:ko00600];	Lipid metabolism;
PITG_05992	K00589	Coenzyme transport and metabolism	porphyrin and chlorophyll metabolism [ko00860];	uroporphyrin-III C-methyltransferase [EC:2.1.1.107]	Pyrimidine metabolism [PATH:ko00240];			204.324	108.011	239.518	94.0502	0.403333	7.42094		1.87531	0.991336	2.19833	0.863206	0.00370185	0.0681104
PITG_06454	K00833	Coenzyme transport and metabolism	biotin metabolism [ko00780];	adenosylmethionine-8-amino-7-oxononanoate aminotransferase [EC:2.6.1.62]	Riboflavin metabolism [PATH:ko00740];	Metabolism of cofactors and vitamins;
PITG_06783	K03517	Coenzyme transport and metabolism	nicotinate and nicotinamide metabolism [ko00760];	quinolinate synthase [EC:2.5.1.72]	Terpenoid backbone biosynthesis [PATH:ko00900];	Metabolism of terpenoids and polyketides;		419.937	185.312	196.294	259.846	465.318	128.614		1.52214	0.671695	0.711503	0.941858	1.68663	0.466182
PITG_06954	K00597	Coenzyme transport and metabolism	not specific	Methionine synthase reductase [EC:1.16.1.8]	Propanoate metabolism [PATH:ko00640]; Butanoate metabolism [PATH:ko00650]; Alanine, aspartate and glutamate metabolism [PATH:ko00250]; beta-Alanine metabolism [PATH:ko00410];	Carbohydrate metabolism; Amino acid metabolism; Metabolism of other amino acids;		4.55544	5.80184	1.2866	2.35671	0.631102	3.06842		1.54421	1.96671	0.436133	0.79888	0.213932	1.04014
PITG_07098	K13950	Coenzyme transport and metabolism	folate biosynthesis [ko00790];	para-aminobenzoate synthetase [EC:2.6.1.85]	Pentose phosphate pathway [PATH:ko00030];	Carbohydrate metabolism;		22.2708	14.2941	6.7157	13.4268	44.1847	17.5856		1.12785	0.723889	0.3401	0.679966	2.23762	0.890576
PITG_07349	K01307	Coenzyme transport and metabolism	folate biosynthesis [ko00790];	gamma-glutamyl hydrolase [EC:3.4.19.9]	Carbon metabolism [PATH:ko01200]; Biosynthesis of amino acids [PATH:ko01230]; Glycolysis / Gluconeogenesis [PATH:ko00010]; Pyruvate metabolism [PATH:ko00620]; Purine metabolism [PATH:ko00230];	Overview; Carbohydrate metabolism; Nucleotide metabolism;		32.5923	49.5359	14.0754	15.5684	9.25401	25.0596		1.33863	2.03453	0.578101	0.639422	0.380079	1.02924
PITG_07701	K06127	Coenzyme transport and metabolism	ubiquinone and other terpenoid-quinone biosynthesis [ko00130];	ubiquinone biosynthesis methyltransferase [EC:2.1.1.201]	Inositol phosphate metabolism [PATH:ko00562];	Carbohydrate metabolism;		219.953	102.844	100.749	66.666	205.722	65.5987		1.73298	0.810291	0.793785	0.525252	1.62085	0.516842
PITG_07866	K00949	Coenzyme transport and metabolism	thiamine metabolism [ko00730];	thiamine pyrophosphokinase [EC:2.7.6.2]	Inositol phosphate metabolism [PATH:ko00562];	Carbohydrate metabolism;		0	0.0185742	0.816164	0.783058	0	3.62913		0	0.0212401	0.933305	0.895448	0	4.15001
PITG_08129	K13941	Coenzyme transport and metabolism	folate biosynthesis [ko00790];	2-amino-4-hydroxy-6-hydroxymethyldihydropteridine diphosphokinase / dihydropteroate synthase [EC:2.5.1.15;2.7.6.3]	Inositol phosphate metabolism [PATH:ko00562];	Carbohydrate metabolism;		32.0776	38.5624	53.0131	32.2802	73.037	19.4907		0.77463	0.931231	1.2802	0.779523	1.76375	0.470674
PITG_08669	K00606	Coenzyme transport and metabolism	pantothenate and coa biosynthesis [ko00770];	3-methyl-2-oxobutanoate hydroxymethyltransferase [EC:2.1.2.11]	Glycerophospholipid metabolism [PATH:ko00564];	Lipid metabolism;		42.6965	8.04517	11.9874	19.1455	13.12	68.2284		1.5695	0.295737	0.44065	0.703779	0.482286	2.50804
PITG_08805	K00077	Coenzyme transport and metabolism	pantothenate and coa biosynthesis [ko00770];	2-dehydropantoate 2-reductase [EC:1.1.1.169]	Glycerophospholipid metabolism [PATH:ko00564];	Lipid metabolism;		157.157	81.553	144.309	79.4935	257.839	11.1305		1.28909	0.66894	1.1837	0.652047	2.11493	0.0912983
PITG_08955	K09007	Coenzyme transport and metabolism	folate biosynthesis [ko00790];	GTP cyclohydrolase I [EC:3.5.4.16]	Glycerolipid metabolism [PATH:ko00561];	Lipid metabolism;		0.144515	0.876286	1.02743	1.76228	5.40576	0.290306		0.0912096	0.553061	0.648455	1.11225	3.4118	0.183224
PITG_09783	K04720	Coenzyme transport and metabolism	porphyrin and chlorophyll metabolism [ko00860];	threonine-phosphate decarboxylase [EC:4.1.1.81]	Fatty acid metabolism [PATH:ko01212]; Fatty acid elongation [PATH:ko00062];			61.2754	46.5328	123.741	69.8614	35.7551	87.9533		0.864822	0.656749	1.74645	0.986001	0.504637	1.24135
PITG_09797	K06133	Coenzyme transport and metabolism	pantothenate and coa biosynthesis [ko00770];	4'-phosphopantetheinyl transferase [EC:2.7.8.-]	Fatty acid metabolism [PATH:ko01212]; Fatty acid elongation [PATH:ko00062];			10.8171	19.405	6.86922	9.99764	15.3857	46.9815		0.592956	1.06371	0.376546	0.548035	0.843391	2.57536
PITG_10011	unclear	Coenzyme transport and metabolism	Ubiquinone and other terpenoid-quinone biosynthesis [ko00130];	Monooxygenase involved in coenzyme Q (ubiquinone) biosynthesis [EC:NA]	Fructose and mannose metabolism [PATH:ko00051];	Carbohydrate metabolism;		25.6765	21.7496	47.3076	23.7755	35.621	19.3193		0.888207	0.752366	1.63647	0.822448	1.23221	0.668296
PITG_10080	K01719	Coenzyme transport and metabolism	porphyrin and chlorophyll metabolism [ko00860];	uroporphyrinogen-III synthase [EC:4.2.1.75]	Glycerophospholipid metabolism [PATH:ko00564]; Ether lipid metabolism [PATH:ko00565];	Lipid metabolism;		98.437	25.9555	6.81443	19.242	25.5722	152.049		1.80029	0.474693	0.124627	0.351913	0.467684	2.78079
PITG_10601	K03637	Coenzyme transport and metabolism	folate biosynthesis [ko00790];	cyclic pyranopterin phosphate synthase [EC:4.1.99.18]	Starch and sucrose metabolism [PATH:ko00500]; Cyanoamino acid metabolism [PATH:ko00460]; Phenylpropanoid biosynthesis [PATH:ko00940];	Carbohydrate metabolism; Metabolism of other amino acids; Biosynthesis of other secondary metabolites;		419.293	43.0283	113.335	126.617	61.7982	265.847		2.44268	0.25067	0.660258	0.737633	0.360017	1.54875
PITG_11178	K03635	Coenzyme transport and metabolism	folate biosynthesis [ko00790];	molybdopterin synthase catalytic subunit [EC:2.8.1.12]	Sphingolipid metabolism [PATH:ko00600]; Other glycan degradation [PATH:ko00511];	Lipid metabolism; Glycan biosynthesis and metabolism;		58.0717	23.9285	46.5683	28.2723	54.2763	10.2202		1.5742	0.648651	1.26237	0.766405	1.47132	0.277049
PITG_11393	K01737	Coenzyme transport and metabolism	folate biosynthesis [ko00790];	6-pyruvoyltetrahydropterin/6-carboxytetrahydropterin synthase [EC:4.1.2.50;4.2.3.12]	Cysteine and methionine metabolism [PATH:ko00270];	Amino acid metabolism;		14.2685	15.6413	11.3638	12.8577	30.5189	6.71507		0.937017	1.02717	0.746264	0.844373	2.00419	0.440981
PITG_11445	K00072	Coenzyme transport and metabolism	folate biosynthesis [ko00790];	sepiapterin reductase [EC:1.1.1.153]	Arachidonic acid metabolism [PATH:ko00590];	Lipid metabolism;		154.706	101.162	106.51	117.154	351.031	40.1348		1.06608	0.697111	0.733962	0.807312	2.41896	0.276569
PITG_11583	K01440	Coenzyme transport and metabolism	nicotinate and nicotinamide metabolism [ko00760];	nicotinamidase [EC:3.5.1.19]	2-Oxocarboxylic acid metabolism [PATH:ko01210]; Biosynthesis of amino acids [PATH:ko01230]; Arginine biosynthesis [PATH:ko00220];	Overview; Amino acid metabolism;		16.5046	29.158	130.128	57.1188	12.9077	20.3241		0.372087	0.657351	2.93366	1.28771	0.290998	0.458195
PITG_11591	K08281	Coenzyme transport and metabolism	nicotinate and nicotinamide metabolism [ko00760];	nicotinamidase/pyrazinamidase [EC:3.5.1.19;3.5.1.-]	Nicotinate and nicotinamide metabolism [PATH:ko00760];	Metabolism of cofactors and vitamins;		0	0	0	0	0.0759229	0.00704245		0	0	0	0	5.49069	0.509306
PITG_11733	K09680	Coenzyme transport and metabolism	pantothenate and coa biosynthesis [ko00770];	type II pantothenate kinase [EC:2.7.1.33]	Pyrimidine metabolism [PATH:ko00240]; Arginine and proline metabolism [PATH:ko00330];	Nucleotide metabolism; Amino acid metabolism;		95.4555	540.888	152.848	133.31	740.684	15.6911		0.341141	1.93304	0.54625	0.476427	2.64707	0.0560772
PITG_12264	K02301	Coenzyme transport and metabolism	oxidative phosphorylation [ko00190]; porphyrin and chlorophyll metabolism [ko00860];	protoheme IX farnesyltransferase [EC:2.5.1.-]	Tyrosine metabolism [PATH:ko00350]; Styrene degradation [PATH:ko00643];	Amino acid metabolism; Xenobiotics biodegradation and metabolism;		347.608	60.9868	123.983	208.142	422.152	202.169		1.5279	0.268066	0.544965	0.914882	1.85556	0.888629
PITG_12930	K01749	Coenzyme transport and metabolism	porphyrin and chlorophyll metabolism [ko00860];	hydroxymethylbilane synthase [EC:2.5.1.61]	2-Oxocarboxylic acid metabolism [PATH:ko01210]; Biosynthesis of amino acids [PATH:ko01230]; Pyruvate metabolism [PATH:ko00620]; Valine, leucine and isoleucine biosynthesis [PATH:ko00290];	Overview; Carbohydrate metabolism; Amino acid metabolism;		3308.03	531.64	138.907	360.231	954.636	678.284		3.32369	0.534156	0.139565	0.361936	0.959155	0.681495
PITG_13347	K18550	Coenzyme transport and metabolism	nicotinate and nicotinamide metabolism [ko00760];	IMP and pyridine-specific 5'-nucleotidase [EC:3.1.3.-]	Carbon metabolism [PATH:ko01200]; Biosynthesis of amino acids [PATH:ko01230]; Glycolysis / Gluconeogenesis [PATH:ko00010]; Methane metabolism [PATH:ko00680];	Overview; Carbohydrate metabolism; Energy metabolism;
PITG_13416	K18586	Coenzyme transport and metabolism	Ubiquinone and other terpenoid-quinone biosynthesis [ko00130];	ubiquinone biosynthesis protein COQ4	Biosynthesis of amino acids [PATH:ko01230]; Glycine, serine and threonine metabolism [PATH:ko00260]; Phenylalanine, tyrosine and tryptophan biosynthesis [PATH:ko00400];	Overview; Amino acid metabolism;		11.1174	5.95609	43.5375	11.9014	11.7108	11.8292		0.694458	0.372053	2.71961	0.74343	0.731525	0.738925
PITG_13489	unclear	Coenzyme transport and metabolism	Ubiquinone and other terpenoid-quinone biosynthesis [ko00130];	Monooxygenase involved in coenzyme Q (ubiquinone) biosynthesis [EC:NA]	Porphyrin and chlorophyll metabolism [PATH:ko00860];	Metabolism of cofactors and vitamins;		3.98926	97.171	55.0636	29.4314	1.71179	60.3364		0.0966299	2.35373	1.33378	0.712902	0.0414639	1.4615
PITG_13832	K01698	Coenzyme transport and metabolism	porphyrin and chlorophyll metabolism [ko00860];	porphobilinogen synthase [EC:4.2.1.24]	Carbon metabolism [PATH:ko01200]; Biosynthesis of amino acids [PATH:ko01230]; Glycine, serine and threonine metabolism [PATH:ko00260]; Valine, leucine and isoleucine biosynthesis [PATH:ko00290];	Overview; Amino acid metabolism;		26.8599	35.6814	46.9851	20.2395	9.16269	58.6187		0.815802	1.08373	1.42705	0.614725	0.278294	1.7804
PITG_13991	K00763	Coenzyme transport and metabolism	nicotinate and nicotinamide metabolism [ko00760];	nicotinate phosphoribosyltransferase [EC:6.3.4.21]	Glycolysis / Gluconeogenesis [PATH:ko00010]; Galactose metabolism [PATH:ko00052];	Carbohydrate metabolism;
PITG_14563	K06126	Coenzyme transport and metabolism	ubiquinone and other terpenoid-quinone biosynthesis [ko00130];	ubiquinone biosynthesis monooxygenase Coq6 [EC:1.14.13.-]	Phenylalanine metabolism [PATH:ko00360]; Ubiquinone and other terpenoid-quinone biosynthesis [PATH:ko00130]; Phenylpropanoid biosynthesis [PATH:ko00940];	Amino acid metabolism; Metabolism of cofactors and vitamins; Biosynthesis of other secondary metabolites;
PITG_14808	K01772	Coenzyme transport and metabolism	porphyrin and chlorophyll metabolism [ko00860];	ferrochelatase [EC:4.99.1.1]	Folate biosynthesis [PATH:ko00790];	Metabolism of cofactors and vitamins;
PITG_14852	K03644	Coenzyme transport and metabolism	lipoic acid metabolism [ko00785];	lipoic acid synthetase [EC:2.8.1.8]	One carbon pool by folate [PATH:ko00670];
PITG_14886	K03800	Coenzyme transport and metabolism	lipoic acid metabolism [ko00785];	lipoate-protein ligase A [EC:2.7.7.63]	Biosynthesis of amino acids [PATH:ko01230]; Alanine, aspartate and glutamate metabolism [PATH:ko00250]; Arginine biosynthesis [PATH:ko00220];	Overview; Amino acid metabolism;		44.0447	22.9414	8.19492	18.2119	56.7188	103.008		1.04404	0.543807	0.194254	0.431698	1.34447	2.44172
PITG_15629	K00794	Coenzyme transport and metabolism	riboflavin metabolism [ko00740];	6,7-dimethyl-8-ribityllumazine synthase [EC:2.5.1.78]	Glycolysis / Gluconeogenesis [PATH:ko00010]; Inositol phosphate metabolism [PATH:ko00562];	Carbohydrate metabolism;		107.793	44.7294	100.011	106.073	111.685	132.391		1.07314	0.445304	0.995662	1.05601	1.11188	1.31802
PITG_15704	K00072	Coenzyme transport and metabolism	folate biosynthesis [ko00790];	sepiapterin reductase [EC:1.1.1.153]	Nicotinate and nicotinamide metabolism [PATH:ko00760];	Metabolism of cofactors and vitamins;		82.4986	54.0778	22.2738	40.9701	88.836	88.0315		1.31406	0.861368	0.354784	0.652585	1.41501	1.40219
PITG_16024	K00793	Coenzyme transport and metabolism	riboflavin metabolism [ko00740];	riboflavin synthase [EC:2.5.1.9]	Lipoic acid metabolism [PATH:ko00785];	Metabolism of cofactors and vitamins;		6.2877	142.549	33.1885	37.1839	11.3371	32.8264		0.143243	3.24747	0.756081	0.847102	0.258275	0.74783
PITG_16385	K01922	Coenzyme transport and metabolism	pantothenate and coa biosynthesis [ko00770];	phosphopantothenate-cysteine ligase [EC:6.3.2.5]	Oxidative phosphorylation [PATH:ko00190];	Energy metabolism;		2.92274	67.0598	15.9664	18.5033	1.87311	4.94103		0.157608	3.61618	0.86098	0.997784	0.101007	0.266443
PITG_16480	K00278	Coenzyme transport and metabolism	alanine, aspartate and glutamate metabolism [ko00250]; nicotinate and nicotinamide metabolism [ko00760];	L-aspartate oxidase [EC:1.4.3.16]	Thiamine metabolism [PATH:ko00730];	Metabolism of cofactors and vitamins;		92.6799	35.2772	130.983	52.1292	76.8154	70.0451		1.21433	0.462218	1.7162	0.68302	1.00647	0.917762
PITG_16974	K06134	Coenzyme transport and metabolism	ubiquinone and other terpenoid-quinone biosynthesis [ko00130];	ubiquinone biosynthesis monooxygenase Coq7 [EC:1.14.13.-]	Starch and sucrose metabolism [PATH:ko00500]; Cyanoamino acid metabolism [PATH:ko00460]; Phenylpropanoid biosynthesis [PATH:ko00940];	Carbohydrate metabolism; Metabolism of other amino acids; Biosynthesis of other secondary metabolites;		29.5055	85.3129	42.4292	51.2121	11.5756	37.6593		0.686988	1.98637	0.987896	1.19239	0.269519	0.876835
PITG_17074	K00568	Coenzyme transport and metabolism	ubiquinone and other terpenoid-quinone biosynthesis [ko00130];	2-polyprenyl-6-hydroxyphenyl methylase / 3-demethylubiquinone-9 3-methyltransferase [EC:2.1.1.64;2.1.1.222]	Starch and sucrose metabolism [PATH:ko00500]; Cyanoamino acid metabolism [PATH:ko00460]; Phenylpropanoid biosynthesis [PATH:ko00940];	Carbohydrate metabolism; Metabolism of other amino acids; Biosynthesis of other secondary metabolites;		32.5959	12.5481	36.6784	10.3835	8.23858	33.5033		1.46009	0.562076	1.64296	0.465112	0.369035	1.50073
PITG_17133	K00794	Coenzyme transport and metabolism	riboflavin metabolism [ko00740];	6,7-dimethyl-8-ribityllumazine synthase [EC:2.5.1.78]	Starch and sucrose metabolism [PATH:ko00500]; Cyanoamino acid metabolism [PATH:ko00460]; Phenylpropanoid biosynthesis [PATH:ko00940];	Carbohydrate metabolism; Metabolism of other amino acids; Biosynthesis of other secondary metabolites;		165.447	64.9241	643.331	285.217	114.272	115.207		0.714985	0.280571	2.78017	1.23257	0.493829	0.497868
PITG_17330	K00868	Coenzyme transport and metabolism	vitamin b6 metabolism [ko00750];	pyridoxine kinase [EC:2.7.1.35]	Pantothenate and CoA biosynthesis [PATH:ko00770];	Metabolism of cofactors and vitamins;		41.1197	26.8069	45.5443	26.8817	31.2403	29.7296		1.22549	0.798924	1.35735	0.801154	0.931052	0.886029
PITG_18078	K01077	Coenzyme transport and metabolism	not specific	alkaline phosphatase [EC:3.1.3.1]	Starch and sucrose metabolism [PATH:ko00500]; Amino sugar and nucleotide sugar metabolism [PATH:ko00520];	Carbohydrate metabolism;		124.496	52.6758	340.683	126.605	98.9605	142.822		0.842857	0.356623	2.30648	0.857137	0.669978	0.966926
PITG_18083	K01077	Coenzyme transport and metabolism	not specific	alkaline phosphatase [EC:3.1.3.1]	Purine metabolism [PATH:ko00230]; Pyrimidine metabolism [PATH:ko00240]; Nicotinate and nicotinamide metabolism [PATH:ko00760];	Nucleotide metabolism; Metabolism of cofactors and vitamins;		11.7247	22.5579	37.8403	14.4657	20.5675	9.8568		0.6012	1.15669	1.94032	0.741748	1.05463	0.505421
PITG_18188	K00589	Coenzyme transport and metabolism	porphyrin and chlorophyll metabolism [ko00860];	uroporphyrin-III C-methyltransferase [EC:2.1.1.107]	Arachidonic acid metabolism [PATH:ko00590]; Chloroalkane and chloroalkene degradation [PATH:ko00625];	Lipid metabolism; Xenobiotics biodegradation and metabolism;		8.18759	40.6237	8.47809	14.3019	7.48059	15.971		0.516877	2.56455	0.535216	0.902873	0.472245	1.00824
PITG_18296	K00228	Coenzyme transport and metabolism	porphyrin and chlorophyll metabolism [ko00860];	coproporphyrinogen III oxidase [EC:1.3.3.3]	Arachidonic acid metabolism [PATH:ko00590]; Chloroalkane and chloroalkene degradation [PATH:ko00625];			73.1828	110.921	108.638	84.5936	28.7836	130.585		0.818137	1.24002	1.2145	0.945701	0.321782	1.45986
PITG_18298	K00228	Coenzyme transport and metabolism	porphyrin and chlorophyll metabolism [ko00860];	coproporphyrinogen III oxidase [EC:1.3.3.3]	Arachidonic acid metabolism [PATH:ko00590]; Chloroalkane and chloroalkene degradation [PATH:ko00625];			3.96935	101.837	22.3031	42.0799	1.04391	7.80479		0.133023	3.4128	0.747432	1.4102	0.0349841	0.261558
PITG_18327	K00652	Coenzyme transport and metabolism	biotin metabolism [ko00780];	8-amino-7-oxononanoate synthase [EC:2.3.1.47]	Fatty acid metabolism [PATH:ko01212]; Fatty acid degradation [PATH:ko00071];	Overview; Lipid metabolism;		20.2337	30.1337	13.1844	13.8223	21.3019	33.1943		0.920619	1.37106	0.59988	0.628905	0.969218	1.51032
PITG_19147	K11752	Coenzyme transport and metabolism	riboflavin metabolism [ko00740];	diaminohydroxyphosphoribosylaminopyrimidine deaminase / 5-amino-6-(5-phosphoribosylamino)uracil reductase [EC:1.1.1.193;3.5.4.26]	Carbon fixation in photosynthetic organisms [PATH:ko00710];	Energy metabolism;
PITG_19364	K09680	Coenzyme transport and metabolism	pantothenate and coa biosynthesis [ko00770];	type II pantothenate kinase [EC:2.7.1.33]	Amino sugar and nucleotide sugar metabolism [PATH:ko00520];	Carbohydrate metabolism;		4.56796	47.4416	81.2491	23.563	0.93832	28.079		0.147481	1.5317	2.62321	0.760756	0.0302946	0.906558
PITG_19474	K00798	Coenzyme transport and metabolism	porphyrin and chlorophyll metabolism [ko00860];	cob(I)alamin adenosyltransferase [EC:2.5.1.17]	Purine metabolism [PATH:ko00230];	Nucleotide metabolism;		4.17296	838.129	302.944	190.418	4.12109	5.63385		0.0186096	3.7377	1.351	0.849183	0.0183783	0.0251246
PITG_19932	K00767	Coenzyme transport and metabolism	nicotinate and nicotinamide metabolism [ko00760];	nicotinate-nucleotide pyrophosphorylase (carboxylating) [EC:2.4.2.19]	Sphingolipid metabolism [PATH:ko00600];			84.6686	55.9494	80.1794	65.5332	49.6001	59.0549		1.28615	0.849895	1.21796	0.995477	0.753447	0.89707
PITG_19949	K06127	Coenzyme transport and metabolism	ubiquinone and other terpenoid-quinone biosynthesis [ko00130];	ubiquinone biosynthesis methyltransferase [EC:2.1.1.201]	Sphingolipid metabolism [PATH:ko00600];			15.9468	13.5361	11.6939	15.0747	13.5246	33.5268		0.926215	0.786196	0.679201	0.875564	0.785532	1.94729
PITG_20131	K03517	Coenzyme transport and metabolism	nicotinate and nicotinamide metabolism [ko00760];	quinolinate synthase [EC:2.5.1.72]	Biosynthesis of amino acids [PATH:ko01230]; Glycine, serine and threonine metabolism [PATH:ko00260]; Cysteine and methionine metabolism [PATH:ko00270]; Lysine biosynthesis [PATH:ko00300]; Monobactam biosynthesis [PATH:ko00261];			55.8147	18.7664	7.54313	36.6159	22.6232	23.8884		2.02653	0.681376	0.273878	1.32946	0.821407	0.867347
PITG_23204	K22132	Coenzyme transport and metabolism	not specific	molybdopterin-synthase adenylyltransferase/molybdopterin biosynthesis moeb protein [EC:2.7.7.80]	Carbon metabolism [PATH:ko01200]; Glyoxylate and dicarboxylate metabolism [PATH:ko00630]; Glycerolipid metabolism [PATH:ko00561]; Glycine, serine and threonine metabolism [PATH:ko00260];	Overview; Carbohydrate metabolism; Lipid metabolism; Amino acid metabolism;		5.02945	20.2352	4.72148	10.7677	8.93851	9.70662		0.508035	2.044	0.476926	1.08766	0.902896	0.980484
PITG_00564	K00799	Degradative pathways	glutathione metabolism [ko00480]; metabolism of xenobiotics by cytochrome p450 [ko00980]; drug metabolism - cytochrome p450 [ko00982];	glutathione S-transferase [EC:2.5.1.18]
PITG_00565	K00799	Degradative pathways	glutathione metabolism [ko00480]; metabolism of xenobiotics by cytochrome p450 [ko00980]; drug metabolism - cytochrome p450 [ko00982];	glutathione S-transferase [EC:2.5.1.18]
PITG_03226	K00799	Degradative pathways	glutathione metabolism [ko00480]; metabolism of xenobiotics by cytochrome p450 [ko00980]; drug metabolism - cytochrome p450 [ko00982];	glutathione S-transferase [EC:2.5.1.18]	One carbon pool by folate [PATH:ko00670];	Metabolism of cofactors and vitamins;		31.5396	12.0969	65.477	56.1658	26.156	2.07626		0.977915	0.375075	2.03017	1.74147	0.81099	0.0643763
PITG_03228	K00799	Degradative pathways	glutathione metabolism [ko00480]; metabolism of xenobiotics by cytochrome p450 [ko00980]; drug metabolism - cytochrome p450 [ko00982];	glutathione S-transferase [EC:2.5.1.18]	One carbon pool by folate [PATH:ko00670];	Metabolism of cofactors and vitamins;		8.94453	5.97316	36.7328	8.73005	13.2411	19.6198		0.575572	0.384367	2.36372	0.561771	0.852054	1.26252
PITG_03229	K00799	Degradative pathways	glutathione metabolism [ko00480]; metabolism of xenobiotics by cytochrome p450 [ko00980]; drug metabolism - cytochrome p450 [ko00982];	glutathione S-transferase [EC:2.5.1.18]	One carbon pool by folate [PATH:ko00670];	Metabolism of cofactors and vitamins;		7.15543	10.4936	17.0756	6.43458	11.2897	11.2561		0.673928	0.988327	1.60825	0.606035	1.06331	1.06014
PITG_05577	K00799	Degradative pathways	glutathione metabolism [ko00480]; metabolism of xenobiotics by cytochrome p450 [ko00980]; drug metabolism - cytochrome p450 [ko00982];	glutathione S-transferase [EC:2.5.1.18]	Cysteine and methionine metabolism [PATH:ko00270];	Amino acid metabolism;		15.4689	9.14765	5.80074	9.85243	28.233	22.8057		1.01648	0.601104	0.381174	0.647416	1.85523	1.4986
PITG_05580	K00799	Degradative pathways	glutathione metabolism [ko00480]; metabolism of xenobiotics by cytochrome p450 [ko00980]; drug metabolism - cytochrome p450 [ko00982];	glutathione S-transferase [EC:2.5.1.18]	Fatty acid metabolism [PATH:ko01212]; Fatty acid biosynthesis [PATH:ko00061];	Overview; Lipid metabolism;		85.5295	18.6249	61.5794	46.4142	127.332	84.4785		1.21044	0.263585	0.87149	0.656868	1.80205	1.19557
PITG_05582	K00799	Degradative pathways	glutathione metabolism [ko00480]; metabolism of xenobiotics by cytochrome p450 [ko00980]; drug metabolism - cytochrome p450 [ko00982];	glutathione S-transferase [EC:2.5.1.18]	Biotin metabolism [PATH:ko00780];	Metabolism of cofactors and vitamins;		40.9299	16.1643	11.9918	22.9617	37.5168	25.3861		1.58489	0.625913	0.464345	0.889126	1.45273	0.983002
PITG_05583	K00799	Degradative pathways	glutathione metabolism [ko00480]; metabolism of xenobiotics by cytochrome p450 [ko00980]; drug metabolism - cytochrome p450 [ko00982];	glutathione S-transferase [EC:2.5.1.18]	Sphingolipid metabolism [PATH:ko00600];			49.6975	105.293	70.45	80.6718	75.7596	73.5473		0.654748	1.3872	0.928156	1.06282	0.998108	0.968961
PITG_07964	K00799	Degradative pathways	glutathione metabolism [ko00480]; metabolism of xenobiotics by cytochrome p450 [ko00980]; drug metabolism - cytochrome p450 [ko00982];	glutathione S-transferase [EC:2.5.1.18]	Glycerophospholipid metabolism [PATH:ko00564];	Lipid metabolism;
PITG_12833	K00799	Degradative pathways	glutathione metabolism [ko00480]; metabolism of xenobiotics by cytochrome p450 [ko00980]; drug metabolism - cytochrome p450 [ko00982];	glutathione S-transferase [EC:2.5.1.18]	Carbon metabolism [PATH:ko01200]; Pyruvate metabolism [PATH:ko00620]; Glyoxylate and dicarboxylate metabolism [PATH:ko00630];	Overview; Carbohydrate metabolism;
PITG_12834	K00799	Degradative pathways	glutathione metabolism [ko00480]; metabolism of xenobiotics by cytochrome p450 [ko00980]; drug metabolism - cytochrome p450 [ko00982];	glutathione S-transferase [EC:2.5.1.18]	Carbon metabolism [PATH:ko01200]; Pyruvate metabolism [PATH:ko00620]; Glyoxylate and dicarboxylate metabolism [PATH:ko00630];	Overview; Carbohydrate metabolism;
PITG_12835	K00799	Degradative pathways	glutathione metabolism [ko00480]; metabolism of xenobiotics by cytochrome p450 [ko00980]; drug metabolism - cytochrome p450 [ko00982];	glutathione S-transferase [EC:2.5.1.18]	Carbon metabolism [PATH:ko01200]; Pyruvate metabolism [PATH:ko00620]; Glyoxylate and dicarboxylate metabolism [PATH:ko00630];	Overview; Carbohydrate metabolism;		46.8563	11.4732	3.29353	13.9438	54.7864	46.7343		1.58757	0.38873	0.11159	0.472437	1.85625	1.58343
PITG_12949	K00799	Degradative pathways	glutathione metabolism [ko00480]; metabolism of xenobiotics by cytochrome p450 [ko00980]; drug metabolism - cytochrome p450 [ko00982];	glutathione S-transferase [EC:2.5.1.18]	2-Oxocarboxylic acid metabolism [PATH:ko01210]; Biosynthesis of amino acids [PATH:ko01230]; Butanoate metabolism [PATH:ko00650]; C5-Branched dibasic acid metabolism [PATH:ko00660]; Valine, leucine and isoleucine biosynthesis [PATH:ko00290]; Pantothenate and CoA biosynthesis [PATH:ko00770];	Overview; Carbohydrate metabolism; Amino acid metabolism; Metabolism of cofactors and vitamins;		122.644	115.724	27.3498	61.8165	191.465	127.291		1.13859	1.07435	0.253909	0.57389	1.77752	1.18174
PITG_12958	K00799	Degradative pathways	glutathione metabolism [ko00480]; metabolism of xenobiotics by cytochrome p450 [ko00980]; drug metabolism - cytochrome p450 [ko00982];	glutathione S-transferase [EC:2.5.1.18]	Biosynthesis of amino acids [PATH:ko01230]; Phenylalanine, tyrosine and tryptophan biosynthesis [PATH:ko00400];	Overview; Amino acid metabolism;		89.9113	70.6085	382.635	264.679	137.123	92.6096		0.519936	0.408312	2.21269	1.53058	0.792948	0.53554
PITG_12959	K00799	Degradative pathways	glutathione metabolism [ko00480]; metabolism of xenobiotics by cytochrome p450 [ko00980]; drug metabolism - cytochrome p450 [ko00982];	glutathione S-transferase [EC:2.5.1.18]	Nitrogen metabolism [PATH:ko00910];	Energy metabolism;		30.5743	30.9044	24.8211	25.8854	51.2416	32.9954		0.933936	0.944021	0.758197	0.790706	1.56525	1.00789
PITG_12989	K00799	Degradative pathways	glutathione metabolism [ko00480]; metabolism of xenobiotics by cytochrome p450 [ko00980]; drug metabolism - cytochrome p450 [ko00982];	glutathione S-transferase [EC:2.5.1.18]	Nitrogen metabolism [PATH:ko00910];	Energy metabolism;		77.9146	49.243	31.1245	40.7386	137.208	83.0413		1.115	0.704696	0.44541	0.582994	1.96353	1.18837
PITG_12990	K00799	Degradative pathways	glutathione metabolism [ko00480]; metabolism of xenobiotics by cytochrome p450 [ko00980]; drug metabolism - cytochrome p450 [ko00982];	glutathione S-transferase [EC:2.5.1.18]	Nitrogen metabolism [PATH:ko00910];	Energy metabolism;		61.1254	3.11594	2.61919	1.40571	0.217087	33.4015		3.59968	0.183498	0.154244	0.0827824	0.0127843	1.96701
PITG_14355	K00078	Carbohydrate transport and metabolism	pentose and glucuronate interconversions [ko00040]; metabolism of xenobiotics by cytochrome p450 [ko00980];	dihydrodiol dehydrogenase / D-xylose 1-dehydrogenase (NADP) [EC:1.1.1.179;1.3.1.20]	Fatty acid metabolism [PATH:ko01212]; Fatty acid biosynthesis [PATH:ko00061]; Fatty acid degradation [PATH:ko00071];	Overview; Lipid metabolism;		35.2746	1.51809	1.10518	0.618312	0	35.2093		2.87075	0.123546	0.0899431	0.0503201	0	2.86544
PITG_14356	K00078	Carbohydrate transport and metabolism	pentose and glucuronate interconversions [ko00040]; metabolism of xenobiotics by cytochrome p450 [ko00980];	dihydrodiol dehydrogenase / D-xylose 1-dehydrogenase (NADP) [EC:1.1.1.179;1.3.1.20]	Fatty acid metabolism [PATH:ko01212]; Fatty acid biosynthesis [PATH:ko00061]; Fatty acid degradation [PATH:ko00071];	Overview; Lipid metabolism;		416.064	9.1813	6.8668	4.11305	0.583646	331.897		3.24751	0.071663	0.0535976	0.0321037	0.00455554	2.59057
PITG_14358	K00078	Carbohydrate transport and metabolism	pentose and glucuronate interconversions [ko00040]; metabolism of xenobiotics by cytochrome p450 [ko00980];	dihydrodiol dehydrogenase / D-xylose 1-dehydrogenase (NADP) [EC:1.1.1.179;1.3.1.20]	Fatty acid metabolism [PATH:ko01212]; Fatty acid biosynthesis [PATH:ko00061]; Fatty acid degradation [PATH:ko00071];			549.627	13.0691	10.5628	6.74453	0.453163	594.941		2.80566	0.0667131	0.0539195	0.0344285	0.00231324	3.03697
PITG_18534	K00078	Carbohydrate transport and metabolism	pentose and glucuronate interconversions [ko00040]; metabolism of xenobiotics by cytochrome p450 [ko00980];	dihydrodiol dehydrogenase / D-xylose 1-dehydrogenase (NADP) [EC:1.1.1.179;1.3.1.20]	Other types of O-glycan biosynthesis [PATH:ko00514];	Glycan biosynthesis and metabolism;		61.4466	87.2835	24.4802	45.2231	88.876	84.0409		0.94207	1.33819	0.375319	0.69334	1.36261	1.28848
PITG_18535	K00078	Carbohydrate transport and metabolism	pentose and glucuronate interconversions [ko00040]; metabolism of xenobiotics by cytochrome p450 [ko00980];	dihydrodiol dehydrogenase / D-xylose 1-dehydrogenase (NADP) [EC:1.1.1.179;1.3.1.20]	Other types of O-glycan biosynthesis [PATH:ko00514];	Glycan biosynthesis and metabolism;		9.89191	6.51247	6.86583	7.56335	23.144	12.9589		0.886684	0.58376	0.615434	0.677958	2.07456	1.1616
PITG_18537	K00078	Carbohydrate transport and metabolism	pentose and glucuronate interconversions [ko00040]; metabolism of xenobiotics by cytochrome p450 [ko00980];	dihydrodiol dehydrogenase / D-xylose 1-dehydrogenase (NADP) [EC:1.1.1.179;1.3.1.20]	Pantothenate and CoA biosynthesis [PATH:ko00770];	Metabolism of cofactors and vitamins;		13.3953	6.81163	6.09904	8.54749	17.2827	8.85015		1.31786	0.670147	0.600041	0.840925	1.70032	0.870702
PITG_22257	K00799	Degradative pathways	glutathione metabolism [ko00480]; metabolism of xenobiotics by cytochrome p450 [ko00980]; drug metabolism - cytochrome p450 [ko00982];	glutathione S-transferase [EC:2.5.1.18]	Cutin, suberine and wax biosynthesis [PATH:ko00073];			100.518	56.102	30.5358	27.5044	86.928	242.975		1.10751	0.618132	0.336443	0.303043	0.957772	2.6771
PITG_00453	K09699	Energy production and conversion	propanoate metabolism [ko00640]; valine, leucine and isoleucine degradation [ko00280];	2-oxoisovalerate dehydrogenase E2 component (dihydrolipoyl transacylase) [EC:2.3.1.168]				447.633	22.1669	12.8182	97.2609	183.684	205.432		2.77174	0.137257	0.0793701	0.602237	1.13737	1.27203
PITG_00688	K02259	Energy production and conversion	oxidative phosphorylation [ko00190]; porphyrin and chlorophyll metabolism [ko00860];	cytochrome c oxidase assembly protein subunit 15 [EC:NA]	Inositol phosphate metabolism [PATH:ko00562]; Streptomycin biosynthesis [PATH:ko00521];	Carbohydrate metabolism; Biosynthesis of other secondary metabolites;		111.829	172.614	72.1427	143.767	39.6033	71.7725		1.09685	1.69304	0.707595	1.41011	0.38844	0.703964
PITG_00997	K00417	Energy production and conversion	oxidative phosphorylation [ko00190];	ubiquinol-cytochrome c reductase subunit 7 [EC:1.10.2.2]	Pyruvate metabolism [PATH:ko00620]; Glyoxylate and dicarboxylate metabolism [PATH:ko00630]; Glycine, serine and threonine metabolism [PATH:ko00260];	Carbohydrate metabolism; Amino acid metabolism;		145.471	238.613	97.3883	194.967	80.6787	164.046		0.947525	1.5542	0.634338	1.26992	0.5255	1.06852
PITG_01407	K03778	Energy production and conversion	pyruvate metabolism [ko00620];	D-lactate dehydrogenase [EC:1.1.1.28]	Glycine, serine and threonine metabolism [PATH:ko00260];	Amino acid metabolism;		7.95733	26.9297	7.75729	20.7523	15.3965	43.8379		0.38933	1.3176	0.379543	1.01535	0.753309	2.14487
PITG_01408	K03778	Energy production and conversion	pyruvate metabolism [ko00620];	D-lactate dehydrogenase [EC:1.1.1.28]	Glycerophospholipid metabolism [PATH:ko00564];	Lipid metabolism;		69.287	31.5504	12.3521	37.0431	161.424	48.5965		1.15397	0.52547	0.205724	0.61695	2.68851	0.809373
PITG_01543	unclear	Energy production and conversion	not specific	NADPH-dependent diflavin oxidoreductase 1 [EC:1.6.-.-]	Glycolysis / Gluconeogenesis [PATH:ko00010]; Pentose and glucuronate interconversions [PATH:ko00040]; Ascorbate and aldarate metabolism [PATH:ko00053]; Pyruvate metabolism [PATH:ko00620]; Fatty acid degradation [PATH:ko00071]; Glycerolipid metabolism [PATH:ko00561]; Valine, leucine and isoleucine degradation [PATH:ko00280]; Lysine degradation [PATH:ko00310]; Arginine and proline metabolism [PATH:…	Carbohydrate metabolism; Lipid metabolism; Amino acid metabolism; Metabolism of other amino acids; Metabolism of terpenoids and polyketides; Xenobiotics biodegradation and metabolism;		14.9249	7.07431	2.96491	8.55777	7.28003	2.47679		2.06913	0.980757	0.411045	1.18642	1.00928	0.343373
PITG_01778	K00322	Energy production and conversion	nicotinate and nicotinamide metabolism [ko00760];	NAD(P) transhydrogenase [EC:1.6.1.1]	Carbon metabolism [PATH:ko01200]; Biosynthesis of amino acids [PATH:ko01230]; Glycolysis / Gluconeogenesis [PATH:ko00010]; Carbon fixation in photosynthetic organisms [PATH:ko00710];	Overview; Carbohydrate metabolism; Energy metabolism;		3.55636	17.456	6.56895	8.81026	0.685662	33.0943		0.304086	1.49257	0.561677	0.75332	0.0586275	2.82972
PITG_02026	K01899	Energy production and conversion	carbon metabolism [ko01200]; citrate cycle (tca cycle) [ko00020]; propanoate metabolism [ko00640];	succinyl-CoA synthetase alpha subunit [EC:6.2.1.5;6.2.1.4]	Metabolism of xenobiotics by cytochrome P450 [PATH:ko00980];	Xenobiotics biodegradation and metabolism;		37.6164	5.8372	5.93228	4.18732	8.05704	9.7306		3.16277	0.490791	0.498785	0.352069	0.677435	0.818147
PITG_03033	K03950	Energy production and conversion	oxidative phosphorylation [ko00190];	NADH dehydrogenase (ubiquinone) 1 alpha subcomplex subunit 6 [EC:1.6.99.3;1.6.5.3]	Alanine, aspartate and glutamate metabolism [PATH:ko00250]; Nicotinate and nicotinamide metabolism [PATH:ko00760];	Amino acid metabolism; Metabolism of cofactors and vitamins;		0.680828	11.7905	15.4441	9.05955	1.13052	2.73842		0.100014	1.73204	2.26875	1.33085	0.166074	0.402276
PITG_03440	K01638	Energy production and conversion	carbon metabolism [ko01200]; pyruvate metabolism [ko00620]; glyoxylate and dicarboxylate metabolism [ko00630];	malate synthase [EC:2.3.3.9]	Carbon metabolism [PATH:ko01200]; Carbon fixation pathways in prokaryotes [PATH:ko00720]; One carbon pool by folate [PATH:ko00670];	Overview; Energy metabolism; Metabolism of cofactors and vitamins;		4.91737	8.07232	5.72152	4.12448	1.86716	5.53359		0.975784	1.60184	1.13536	0.818446	0.370512	1.09806
PITG_05553	K11517	Energy production and conversion	carbon metabolism [ko01200]; glyoxylate and dicarboxylate metabolism [ko00630];	(S)-2-hydroxy-acid oxidase [EC:1.1.3.15]	Glycerolipid metabolism [PATH:ko00561];	Lipid metabolism;		0	1.46783	0.466034	0.622654	0	0.0434957		0	3.38728	1.07546	1.43688	0	0.100374
PITG_05555	K11517	Energy production and conversion	carbon metabolism [ko01200]; glyoxylate and dicarboxylate metabolism [ko00630];	(S)-2-hydroxy-acid oxidase [EC:1.1.3.15]	Steroid biosynthesis [PATH:ko00100];	Lipid metabolism;		17.4507	42.496	5.37381	15.6796	0.733118	27.814		0.95579	2.32755	0.294328	0.858783	0.0401535	1.5234
PITG_05556	K11517	Energy production and conversion	carbon metabolism [ko01200]; glyoxylate and dicarboxylate metabolism [ko00630];	(S)-2-hydroxy-acid oxidase [EC:1.1.3.15]	Cysteine and methionine metabolism [PATH:ko00270];	Amino acid metabolism;		4.47612	10.9715	4.57183	10.9275	7.91357	7.21327		0.582907	1.42877	0.59537	1.42304	1.03055	0.939354
PITG_05615	K01507	Energy production and conversion	not specific	inorganic pyrophosphatase [EC:3.6.1.1]	Glycerolipid metabolism [PATH:ko00561]; Glycerophospholipid metabolism [PATH:ko00564];	Lipid metabolism;		25.541	4.93451	11.6675	45.0779	93.099	33.8151		0.715651	0.138263	0.326921	1.26307	2.60861	0.947489
PITG_05840	K00411	Energy production and conversion	oxidative phosphorylation [ko00190];	ubiquinol-cytochrome c reductase iron-sulfur subunit [EC:1.10.2.2]	Pyrimidine metabolism [PATH:ko00240]; Drug metabolism - other enzymes [PATH:ko00983];			23.8434	6.72489	13.0138	52.0393	92.0113	33.8855		0.645818	0.182149	0.352489	1.40953	2.4922	0.917815
PITG_06815	K03942	Energy production and conversion	oxidative phosphorylation [ko00190];	NADH dehydrogenase (ubiquinone) flavoprotein 1 [EC:1.6.99.3;1.6.5.3]	Terpenoid backbone biosynthesis [PATH:ko00900];	Metabolism of terpenoids and polyketides;		31.5885	42.6071	114.102	46.0467	125.65	55.4731		0.456187	0.615314	1.64781	0.664988	1.81459	0.801119
PITG_07790	K11517	Energy production and conversion	carbon metabolism [ko01200]; glyoxylate and dicarboxylate metabolism [ko00630];	(S)-2-hydroxy-acid oxidase [EC:1.1.3.15]	Inositol phosphate metabolism [PATH:ko00562];	Carbohydrate metabolism;
PITG_07860	K11352	Energy production and conversion	oxidative phosphorylation [ko00190];	NADH dehydrogenase (ubiquinone) 1 alpha subcomplex subunit 12 [EC:1.6.99.3;1.6.5.3]	Inositol phosphate metabolism [PATH:ko00562];	Carbohydrate metabolism;
PITG_08094	K01507	Energy production and conversion	not specific	inorganic pyrophosphatase [EC:3.6.1.1]	Inositol phosphate metabolism [PATH:ko00562];	Carbohydrate metabolism;
PITG_08565	K03946	Energy production and conversion	oxidative phosphorylation [ko00190];	NADH dehydrogenase (ubiquinone) 1 alpha subcomplex subunit 2 [EC:1.6.99.3;1.6.5.3]	Lipopolysaccharide biosynthesis [PATH:ko00540];	Glycan biosynthesis and metabolism;
PITG_08881	K01900	Energy production and conversion	carbon metabolism [ko01200]; citrate cycle (tca cycle) [ko00020]; propanoate metabolism [ko00640];	succinyl-CoA synthetase beta subunit [EC:6.2.1.5;6.2.1.4]	Biotin metabolism [PATH:ko00780];	Metabolism of cofactors and vitamins;		32.013	4.87398	23.9952	21.0481	27.373	22.5085		1.45721	0.221861	1.09225	0.958097	1.24601	1.02457
PITG_09015	K03940	Energy production and conversion	oxidative phosphorylation [ko00190];	NADH dehydrogenase (ubiquinone) Fe-S protein 7 [EC:1.6.99.3;1.6.5.3]	Steroid biosynthesis [PATH:ko00100];	Lipid metabolism;		15.7512	7.6503	14.383	19.541	19.9577	43.96		0.779484	0.378593	0.711777	0.967032	0.987654	2.17546
PITG_09016	K03940	Energy production and conversion	oxidative phosphorylation [ko00190];	NADH dehydrogenase (ubiquinone) Fe-S protein 7 [EC:1.6.99.3;1.6.5.3]	Steroid biosynthesis [PATH:ko00100];	Lipid metabolism;		33.5067	37.7069	58.7403	40.0848	21.4203	46.1336		0.846154	0.952224	1.48339	1.01227	0.540934	1.16503
PITG_09031	K03940	Energy production and conversion	oxidative phosphorylation [ko00190];	NADH dehydrogenase (ubiquinone) Fe-S protein 7 [EC:1.6.99.3;1.6.5.3]	Steroid biosynthesis [PATH:ko00100];	Lipid metabolism;		49.7013	17.7291	1.95264	15.1109	27.8167	104.495		1.37546	0.490646	0.0540386	0.418189	0.769816	2.89185
PITG_09032	K03940	Energy production and conversion	oxidative phosphorylation [ko00190];	NADH dehydrogenase (ubiquinone) Fe-S protein 7 [EC:1.6.99.3;1.6.5.3]	Steroid biosynthesis [PATH:ko00100];	Lipid metabolism;		0.475936	3.61593	4.58847	6.34569	1.36539	4.51763		0.136573	1.03762	1.31669	1.82094	0.391809	1.29637
PITG_09436	K03952	Energy production and conversion	oxidative phosphorylation [ko00190];	NADH dehydrogenase (ubiquinone) 1 alpha subcomplex subunit 8 [EC:1.6.99.3;1.6.5.3]	Pyruvate metabolism [PATH:ko00620];	Carbohydrate metabolism;		207.652	32.4068	11.7022	105.051	222.33	128.868		1.75974	0.27463	0.0991696	0.89025	1.88413	1.09209
PITG_09438	K03949	Energy production and conversion	oxidative phosphorylation [ko00190];	NADH dehydrogenase (ubiquinone) 1 alpha subcomplex subunit 5 [EC:1.6.99.3;1.6.5.3]	Pyruvate metabolism [PATH:ko00620];	Carbohydrate metabolism;		29.0389	16.7589	17.478	25.0747	62.4996	23.3241		1.00034	0.577315	0.602087	0.863779	2.153	0.803476
PITG_09472	K03965	Energy production and conversion	oxidative phosphorylation [ko00190];	NADH dehydrogenase (ubiquinone) 1 beta subcomplex subunit 9 [EC:1.6.99.3;1.6.5.3]	Fatty acid metabolism [PATH:ko01212]; Fatty acid elongation [PATH:ko00062];	Overview; Lipid metabolism;		36.5967	47.6449	16.3782	23.9723	30.6068	28.5069		1.19528	1.55613	0.534926	0.782956	0.999646	0.931062
PITG_10573	K01027	Energy production and conversion	butanoate metabolism [ko00650]; synthesis and degradation of ketone bodies [ko00072]; valine, leucine and isoleucine degradation [ko00280];	3-oxoacid CoA-transferase [EC:2.8.3.5]	Starch and sucrose metabolism [PATH:ko00500]; Cyanoamino acid metabolism [PATH:ko00460]; Phenylpropanoid biosynthesis [PATH:ko00940];	Carbohydrate metabolism; Metabolism of other amino acids; Biosynthesis of other secondary metabolites;		20.157	6.35821	1.16435	5.76588	20.8818	21.0987		1.60345	0.505785	0.0926216	0.458666	1.66111	1.67837
PITG_10862	K02258	Energy production and conversion	oxidative phosphorylation [ko00190];	cytochrome c oxidase assembly protein subunit 11 [EC:NA]	Other glycan degradation [PATH:ko00511];	Glycan biosynthesis and metabolism;		133.313	28.3611	14.6398	26.4015	132.83	93.8873		1.86264	0.396259	0.204546	0.36888	1.85589	1.31179
PITG_11036	K03953	Energy production and conversion	oxidative phosphorylation [ko00190];	NADH dehydrogenase (ubiquinone) 1 alpha subcomplex subunit 9 [EC:1.6.99.3;1.6.5.3]	Sphingolipid metabolism [PATH:ko00600]; Other glycan degradation [PATH:ko00511];	Lipid metabolism; Glycan biosynthesis and metabolism;		0	0	0	0	0	0.00704245		0	0	0	0	0	6
PITG_11046	K00933	Energy production and conversion	arginine and proline metabolism [ko00330];	creatine kinase [EC:2.7.3.2]	Sphingolipid metabolism [PATH:ko00600]; Other glycan degradation [PATH:ko00511];	Lipid metabolism; Glycan biosynthesis and metabolism;		1.03216	28.8095	15.649	10.8349	2.6406	1.5042		0.102413	2.85854	1.55273	1.07506	0.262006	0.14925
PITG_11138	K00244	Energy production and conversion	carbon metabolism [ko01200]; citrate cycle (tca cycle) [ko00020]; pyruvate metabolism [ko00620]; butanoate metabolism [ko00650]; oxidative phosphorylation [ko00190]; carbon fixation pathways in prokaryotes [ko00720];	fumarate reductase flavoprotein subunit [EC:1.3.5.4]	Sphingolipid metabolism [PATH:ko00600]; Other glycan degradation [PATH:ko00511];	Lipid metabolism; Glycan biosynthesis and metabolism;		3.27536	4.0569	3.59818	7.2486	3.74506	3.77455		0.764715	0.947187	0.840086	1.69237	0.874378	0.881264
PITG_12049	K02267	Energy production and conversion	oxidative phosphorylation [ko00190];	cytochrome c oxidase subunit 6b [EC:NA]	Cysteine and methionine metabolism [PATH:ko00270];	Amino acid metabolism;		0.206175	2.86552	5.28137	3.60476	166.425	0.492005		0.00691575	0.0961182	0.177153	0.120915	5.58239	0.0165034
PITG_12228	K00326	Energy production and conversion	amino sugar and nucleotide sugar metabolism [ko00520];	cytochrome-b5 reductase [EC:1.6.2.2]	Oxidative phosphorylation [PATH:ko00190];	Energy metabolism;		0.165711	0	0.0356987	0	0.0759229	0.00264599		3.55122	0	0.765032	0	1.62705	0.0567042
PITG_12309	K03963	Energy production and conversion	oxidative phosphorylation [ko00190];	NADH dehydrogenase (ubiquinone) 1 beta subcomplex subunit 7 [EC:1.6.99.3;1.6.5.3]	Chloroalkane and chloroalkene degradation [PATH:ko00625]; Chlorocyclohexane and chlorobenzene degradation [PATH:ko00361];	Xenobiotics biodegradation and metabolism;		46.7972	12.1589	0.527649	7.57957	17.9291	63.8406		1.88657	0.49017	0.0212714	0.30556	0.722788	2.57365
PITG_12427	K02265	Energy production and conversion	oxidative phosphorylation [ko00190];	cytochrome c oxidase subunit 5b [EC:NA]	Biosynthesis of amino acids [PATH:ko01230]; Lysine biosynthesis [PATH:ko00300];	Overview; Amino acid metabolism;
PITG_12444	K00343	Energy production and conversion	oxidative phosphorylation [ko00190];	NAD(P)H dehydrogenase (quinone) [EC:1.6.5.2]	Biosynthesis of amino acids [PATH:ko01230]; Lysine biosynthesis [PATH:ko00300];	Overview; Amino acid metabolism;
PITG_12520	K03939	Energy production and conversion	oxidative phosphorylation [ko00190];	NADH dehydrogenase (ubiquinone) Fe-S protein 6 [EC:1.6.99.3;1.6.5.3]	Carbon metabolism [PATH:ko01200]; Glycolysis / Gluconeogenesis [PATH:ko00010]; Citrate cycle (TCA cycle) [PATH:ko00020]; Pyruvate metabolism [PATH:ko00620]; Carbon fixation in photosynthetic organisms [PATH:ko00710];	Overview; Carbohydrate metabolism; Energy metabolism;
PITG_12853	K01507	Energy production and conversion	not specific	inorganic pyrophosphatase [EC:3.6.1.1]	Carbon metabolism [PATH:ko01200]; 2-Oxocarboxylic acid metabolism [PATH:ko01210]; Biosynthesis of amino acids [PATH:ko01230]; Citrate cycle (TCA cycle) [PATH:ko00020]; Glyoxylate and dicarboxylate metabolism [PATH:ko00630];	Overview; Carbohydrate metabolism;
PITG_13448	K00122	Energy production and conversion	carbon metabolism [ko01200]; glyoxylate and dicarboxylate metabolism [ko00630]; methane metabolism [ko00680];	formate dehydrogenase [EC:1.2.1.2]	Biosynthesis of amino acids [PATH:ko01230]; Glycine, serine and threonine metabolism [PATH:ko00260]; Cysteine and methionine metabolism [PATH:ko00270];	Overview; Amino acid metabolism;
PITG_13551	K00933	Energy production and conversion	arginine and proline metabolism [ko00330];	creatine kinase [EC:2.7.3.2]	Biosynthesis of amino acids [PATH:ko01230]; Lysine biosynthesis [PATH:ko00300]; Monobactam biosynthesis [PATH:ko00261];
PITG_13682	K00416	Energy production and conversion	oxidative phosphorylation [ko00190];	ubiquinol-cytochrome c reductase subunit 6 [EC:1.10.2.2]	Folate biosynthesis [PATH:ko00790];	Metabolism of cofactors and vitamins;
PITG_13683	K03943	Energy production and conversion	oxidative phosphorylation [ko00190];	NADH dehydrogenase (ubiquinone) flavoprotein 2 [EC:1.6.99.3;1.6.5.3]	Folate biosynthesis [PATH:ko00790];	Metabolism of cofactors and vitamins;
PITG_13728	K03937	Energy production and conversion	oxidative phosphorylation [ko00190];	NADH dehydrogenase (ubiquinone) Fe-S protein 4 [EC:1.6.99.3;1.6.5.3]	Carbon metabolism [PATH:ko01200]; Biosynthesis of amino acids [PATH:ko01230]; Sulfur metabolism [PATH:ko00920]; Cysteine and methionine metabolism [PATH:ko00270];	Overview; Energy metabolism; Amino acid metabolism;
PITG_13737	K00343	Energy production and conversion	oxidative phosphorylation [ko00190];	NAD(P)H dehydrogenase (quinone) [EC:1.6.5.2]	Carbon metabolism [PATH:ko01200]; Biosynthesis of amino acids [PATH:ko01230]; Sulfur metabolism [PATH:ko00920]; Cysteine and methionine metabolism [PATH:ko00270];	Overview; Energy metabolism; Amino acid metabolism;
PITG_13761	K00343	Energy production and conversion	oxidative phosphorylation [ko00190];	NAD(P)H dehydrogenase (quinone) [EC:1.6.5.2]	Porphyrin and chlorophyll metabolism [PATH:ko00860];
PITG_13762	K00343	Energy production and conversion	oxidative phosphorylation [ko00190];	NAD(P)H dehydrogenase (quinone) [EC:1.6.5.2]	Porphyrin and chlorophyll metabolism [PATH:ko00860];	Metabolism of cofactors and vitamins;
PITG_13763	K00343	Energy production and conversion	oxidative phosphorylation [ko00190];	NAD(P)H dehydrogenase (quinone) [EC:1.6.5.2]	Carbon metabolism [PATH:ko01200]; Biosynthesis of amino acids [PATH:ko01230]; Glycine, serine and threonine metabolism [PATH:ko00260]; Valine, leucine and isoleucine biosynthesis [PATH:ko00290];	Overview; Amino acid metabolism;
PITG_13912	K02260	Energy production and conversion	oxidative phosphorylation [ko00190];	cytochrome c oxidase assembly protein subunit 17 [EC:NA]	Alanine, aspartate and glutamate metabolism [PATH:ko00250]; Nonribosomal peptide structures [PATH:ko01054];	Amino acid metabolism; Metabolism of terpenoids and polyketides;
PITG_14155	K00326	Energy production and conversion	amino sugar and nucleotide sugar metabolism [ko00520];	cyt b5 reductase [EC:1.6.2.2]	Carbon metabolism [PATH:ko01200]; Biosynthesis of amino acids [PATH:ko01230]; Glycolysis / Gluconeogenesis [PATH:ko00010]; Fructose and mannose metabolism [PATH:ko00051]; Inositol phosphate metabolism [PATH:ko00562]; Carbon fixation in photosynthetic organisms [PATH:ko00710];	Overview; Carbohydrate metabolism; Energy metabolism;
PITG_14612	K03941	Energy production and conversion	oxidative phosphorylation [ko00190];	NADH dehydrogenase (ubiquinone) Fe-S protein 8 [EC:1.6.99.3;1.6.5.3]	Phenylalanine metabolism [PATH:ko00360]; Ubiquinone and other terpenoid-quinone biosynthesis [PATH:ko00130]; Phenylpropanoid biosynthesis [PATH:ko00940];
PITG_14863	K03943	Energy production and conversion	oxidative phosphorylation [ko00190];	NADH dehydrogenase [EC:1.6.99.3;1.6.5.3]	Purine metabolism [PATH:ko00230]; Alanine, aspartate and glutamate metabolism [PATH:ko00250];	Nucleotide metabolism; Amino acid metabolism;
PITG_15242	K13788	Energy production and conversion	carbon metabolism [ko01200]; pyruvate metabolism [ko00620]; propanoate metabolism [ko00640]; carbon fixation pathways in prokaryotes [ko00720]; methane metabolism [ko00680]; taurine and hypotaurine metabolism [ko00430];	phosphate acetyltransferase [EC:2.3.1.8]	Carbon metabolism [PATH:ko01200]; Glyoxylate and dicarboxylate metabolism [PATH:ko00630]; Propanoate metabolism [PATH:ko00640]; Valine, leucine and isoleucine degradation [PATH:ko00280];	Overview; Carbohydrate metabolism; Amino acid metabolism;
PITG_15243	K13788	Energy production and conversion	carbon metabolism [ko01200]; pyruvate metabolism [ko00620]; propanoate metabolism [ko00640]; carbon fixation pathways in prokaryotes [ko00720]; methane metabolism [ko00680]; taurine and hypotaurine metabolism [ko00430];	phosphate acetyltransferase [EC:2.3.1.8]	Carbon metabolism [PATH:ko01200]; Glyoxylate and dicarboxylate metabolism [PATH:ko00630]; Propanoate metabolism [PATH:ko00640]; Valine, leucine and isoleucine degradation [PATH:ko00280];	Overview; Carbohydrate metabolism; Amino acid metabolism;
PITG_15359	K00382	Energy production and conversion	carbon metabolism [ko01200]; glycolysis / gluconeogenesis [ko00010]; citrate cycle (tca cycle) [ko00020]; pyruvate metabolism [ko00620]; glyoxylate and dicarboxylate metabolism [ko00630]; propanoate metabolism [ko00640]; glycine, serine and threonine metabolism [ko00260]; valine, leucine and isoleucine degradation [ko00280];	dihydrolipoamide dehydrogenase [EC:1.8.1.4]	Oxidative phosphorylation [PATH:ko00190];	Energy metabolism;
PITG_15553	K01507	Energy production and conversion	not specific	inorganic pyrophosphatase [EC:3.6.1.1]	Glycolysis / Gluconeogenesis [PATH:ko00010]; Inositol phosphate metabolism [PATH:ko00562];	Carbohydrate metabolism;
PITG_15705	K00658	Energy production and conversion	carbon metabolism [ko01200]; citrate cycle (tca cycle) [ko00020]; lysine degradation [ko00310];	2-oxoglutarate dehydrogenase E2 component (dihydrolipoamide succinyltransferase) [EC:2.3.1.61]	Nicotinate and nicotinamide metabolism [PATH:ko00760];	Metabolism of cofactors and vitamins;		71.0758	31.1614	44.1748	27.7104	91.378	64.7568		1.29128	0.56613	0.802553	0.503432	1.66012	1.17648
PITG_15873	K00326	Energy production and conversion	amino sugar and nucleotide sugar metabolism [ko00520];	cytochrome-b5 reductase [EC:1.6.2.2]	Pyruvate metabolism [PATH:ko00620];	Carbohydrate metabolism;		57.9249	8.33934	3.22996	2.51929	6.27883	213.578		1.19077	0.171432	0.0663986	0.0517891	0.129074	4.39054
PITG_16016	K02259	Energy production and conversion	oxidative phosphorylation [ko00190]; porphyrin and chlorophyll metabolism [ko00860];	cytochrome c oxidase assembly protein subunit 15 [EC:NA]	Phenylalanine metabolism [PATH:ko00360]; Tryptophan metabolism [PATH:ko00380]; Phenylpropanoid biosynthesis [PATH:ko00940];	Amino acid metabolism; Biosynthesis of other secondary metabolites;		0.031151	65.599	1.55703	21.4529	0.151846	0.351406		0.00209669	4.4153	0.1048	1.44394	0.0102203	0.0236522
PITG_16670	K11353	Energy production and conversion	oxidative phosphorylation [ko00190];	NADH dehydrogenase (ubiquinone) 1 alpha subcomplex subunit 13 [EC:1.6.99.3;1.6.5.3]	Sphingolipid metabolism [PATH:ko00600];	Lipid metabolism;		124.942	65.5996	191.551	90.1471	60.3808	47.8912		1.29136	0.678018	1.97982	0.931733	0.624078	0.494989
PITG_18720	K01648	Energy production and conversion	citrate cycle (tca cycle) [ko00020]; carbon fixation pathways in prokaryotes [ko00720];	ATP citrate (pro-S)-lyase [EC:2.3.3.8]	Fatty acid metabolism [PATH:ko01212]; Biosynthesis of unsaturated fatty acids [PATH:ko01040];	Overview; Lipid metabolism;		62.7418	112.688	197.128	78.7813	70.9018	75.946		0.62932	1.1303	1.97725	0.790202	0.711168	0.761762
PITG_18776	K00413	Energy production and conversion	oxidative phosphorylation [ko00190];	ubiquinol-cytochrome c reductase cytochrome c1 subunit [EC:1.10.2.2]	Nitrogen metabolism [PATH:ko00910];	Energy metabolism;		#not specific	#not specific	#not specific	#not specific	22.6375	23.8446		#VALUE!	#VALUE!	#VALUE!	#VALUE!	0.97403	1.02597
PITG_18935	K00382	Energy production and conversion	carbon metabolism [ko01200]; glycolysis / gluconeogenesis [ko00010]; citrate cycle (tca cycle) [ko00020]; pyruvate metabolism [ko00620]; glyoxylate and dicarboxylate metabolism [ko00630]; propanoate metabolism [ko00640]; glycine, serine and threonine metabolism [ko00260]; valine, leucine and isoleucine degradation [ko00280];	dihydrolipoamide dehydrogenase [EC:1.8.1.4]	Taurine and hypotaurine metabolism [PATH:ko00430];	Metabolism of other amino acids;		91.9627	50.2801	263.114	72.5132	115.015	29.1826		0.887004	0.484964	2.5378	0.699408	1.10935	0.281474
PITG_19023	K00326	Energy production and conversion	amino sugar and nucleotide sugar metabolism [ko00520];	cytochrome-b5 reductase [EC:1.6.2.2]	Purine metabolism [PATH:ko00230]; Pyrimidine metabolism [PATH:ko00240]; Glutathione metabolism [PATH:ko00480];	Nucleotide metabolism; Metabolism of other amino acids;		80.3328	53.3914	355.002	154.77	143.39	78.5713		0.556927	0.370149	2.46114	1.07298	0.994088	0.544714
PITG_19065	K00322	Energy production and conversion	nicotinate and nicotinamide metabolism [ko00760];	NAD(P) transhydrogenase [EC:1.6.1.1]	Cysteine and methionine metabolism [PATH:ko00270]; Glutathione metabolism [PATH:ko00480];	Amino acid metabolism; Metabolism of other amino acids;		56.8032	69.0819	18.6751	42.7473	143.788	44.3582		0.907752	1.10397	0.29844	0.68313	2.29783	0.708874
PITG_19690	K00658	Energy production and conversion	carbon metabolism [ko01200]; citrate cycle (tca cycle) [ko00020]; lysine degradation [ko00310];	2-oxoglutarate dehydrogenase E2 component (dihydrolipoamide succinyltransferase) [EC:2.3.1.61]	Biosynthesis of siderophore group nonribosomal peptides [PATH:ko01053];	Metabolism of terpenoids and polyketides;		55.8179	32.8309	17.3225	29.5809	74.82	37.8287		1.34934	0.793654	0.418753	0.715089	1.8087	0.91447
PITG_19772	K03938	Energy production and conversion	oxidative phosphorylation [ko00190];	NADH dehydrogenase (ubiquinone) Fe-S protein 5 [EC:1.6.99.3;1.6.5.3]	Galactose metabolism [PATH:ko00052]; Starch and sucrose metabolism [PATH:ko00500];	Carbohydrate metabolism;		8.72968	5.5632	2.78447	5.17031	7.97995	4.68759		1.50015	0.956008	0.478497	0.888491	1.37131	0.805539
PITG_19802	K00382	Energy production and conversion	carbon metabolism [ko01200]; glycolysis / gluconeogenesis [ko00010]; citrate cycle (tca cycle) [ko00020]; pyruvate metabolism [ko00620]; glyoxylate and dicarboxylate metabolism [ko00630]; propanoate metabolism [ko00640]; glycine, serine and threonine metabolism [ko00260]; valine, leucine and isoleucine degradation [ko00280];	dihydrolipoamide dehydrogenase [EC:1.8.1.4]	Steroid hormone biosynthesis [PATH:ko00140];	Lipid metabolism;		29.5958	112.649	260.291	100.485	15.4191	55.0648		0.30963	1.17854	2.72316	1.05127	0.161314	0.576087
PITG_20173	K11352	Energy production and conversion	oxidative phosphorylation [ko00190];	NADH dehydrogenase (ubiquinone) 1 alpha subcomplex subunit 12 [EC:1.6.99.3;1.6.5.3]	Biosynthesis of amino acids [PATH:ko01230]; Glycine, serine and threonine metabolism [PATH:ko00260]; Cysteine and methionine metabolism [PATH:ko00270]; Lysine biosynthesis [PATH:ko00300]; Monobactam biosynthesis [PATH:ko00261];			42.8157	14.5568	11.1021	15.5365	29.6719	62.7429		1.4561	0.495056	0.377568	0.528375	1.0091	2.1338
PITG_21128	K01027	Energy production and conversion	butanoate metabolism [ko00650]; synthesis and degradation of ketone bodies [ko00072]; valine, leucine and isoleucine degradation [ko00280];	3-oxoacid CoA-transferase [EC:2.8.3.5]	Biosynthesis of amino acids [PATH:ko01230]; Tyrosine metabolism [PATH:ko00350]; Phenylalanine metabolism [PATH:ko00360]; Phenylalanine, tyrosine and tryptophan biosynthesis [PATH:ko00400]; Isoquinoline alkaloid biosynthesis [PATH:ko00950]; Tropane, piperidine and pyridine alkaloid biosynthesis [PATH:ko00960];	Overview; Energy metabolism; Amino acid metabolism; Biosynthesis of other secondary metabolites;		117.95	76.2759	26.7727	91.8063	70.5199	82.6818		1.51865	0.982078	0.344708	1.18204	0.907968	1.06456
PITG_22587	K00326	Energy production and conversion	amino sugar and nucleotide sugar metabolism [ko00520];	cytochrome-b5 reductase [EC:1.6.2.2]	Glycerolipid metabolism [PATH:ko00561]; Glycerophospholipid metabolism [PATH:ko00564];	Lipid metabolism;		135.647	216.31	449.516	180.636	13.8698	77.5724		0.758122	1.20894	2.51231	1.00956	0.0775175	0.433546
PITG_22743	K00658	Energy production and conversion	carbon metabolism [ko01200]; citrate cycle (tca cycle) [ko00020]; lysine degradation [ko00310];	dihydrolipoyllysine-residue succinyltransferase [EC:2.3.1.61]	Glycerolipid metabolism [PATH:ko00561]; Glycerophospholipid metabolism [PATH:ko00564];	Lipid metabolism;		67.0991	57.7535	51.2276	47.8154	65.6777	76.7182		1.09911	0.946026	0.839128	0.783236	1.07583	1.25668
PITG_22840	K11517	Energy production and conversion	carbon metabolism [ko01200]; glyoxylate and dicarboxylate metabolism [ko00630];	(S)-2-hydroxy-acid oxidase [EC:1.1.3.15]	Retinol metabolism [PATH:ko00830];			95.2118	67.2712	77.6748	74.8019	84.6934	92.9872		1.15961	0.819314	0.946023	0.911033	1.0315	1.13252
PITG_23229	K00343	Energy production and conversion	oxidative phosphorylation [ko00190];	NADH-quinone oxidoreductase subunit N [EC:1.6.5.3]	Galactose metabolism [PATH:ko00052]; Starch and sucrose metabolism [PATH:ko00500];	Carbohydrate metabolism;		0.61981	49.0441	2.90868	9.68277	0.760381	14.621		0.0479007	3.79027	0.224791	0.748313	0.0587645	1.12996
PITG_00451	K00167	Energy production and conversion	propanoate metabolism [ko00640]; valine, leucine and isoleucine degradation [ko00280];	2-oxoisovalerate dehydrogenase E1 component beta subunit [EC:1.2.4.4]	Degradation of aromatic compounds [PATH:ko01220]; Glycolysis / Gluconeogenesis [PATH:ko00010]; Fatty acid degradation [PATH:ko00071]; Tyrosine metabolism [PATH:ko00350]; Retinol metabolism [PATH:ko00830]; Chloroalkane and chloroalkene degradation [PATH:ko00625]; Naphthalene degradation [PATH:ko00626]; Metabolism of xenobiotics by cytochrome P450 [PATH:ko00980]; Drug metabolism - cytochrome P450 […	Overview; Carbohydrate metabolism; Lipid metabolism; Amino acid metabolism; Metabolism of cofactors and vitamins; Xenobiotics biodegradation and metabolism;		12.3072	100.952	32.5523	58.5155	10.5494	47.6751		0.281253	2.30702	0.743907	1.33723	0.241081	1.0895
PITG_00458	K00627	Energy production and conversion	carbon metabolism [ko01200]; glycolysis / gluconeogenesis [ko00010]; citrate cycle (tca cycle) [ko00020]; pyruvate metabolism [ko00620];	pyruvate dehydrogenase E2 component (dihydrolipoamide acetyltransferase) [EC:2.3.1.12]				38.3341	25.9796	48.1477	34.974	59.9715	31.3912		0.963176	0.652759	1.20975	0.878751	1.50683	0.78873
PITG_00553	K00164	Energy production and conversion	carbon metabolism [ko01200]; citrate cycle (tca cycle) [ko00020]; lysine degradation [ko00310]; tryptophan metabolism [ko00380];	oxoglutarate dehydrogenase E1 component [EC:1.2.4.2]	Degradation of aromatic compounds [PATH:ko01220]; Glycolysis / Gluconeogenesis [PATH:ko00010]; Fatty acid degradation [PATH:ko00071]; Tyrosine metabolism [PATH:ko00350]; Retinol metabolism [PATH:ko00830]; Chloroalkane and chloroalkene degradation [PATH:ko00625]; Naphthalene degradation [PATH:ko00626]; Metabolism of xenobiotics by cytochrome P450 [PATH:ko00980]; Drug metabolism - cytochrome P450 […	Overview; Carbohydrate metabolism; Lipid metabolism; Amino acid metabolism; Metabolism of cofactors and vitamins; Xenobiotics biodegradation and metabolism;
PITG_00690	K00484	Energy production and conversion	degradation of aromatic compounds [ko01220];	NADH:flavin oxidoreductase [EC:1.5.1.36]	Inositol phosphate metabolism [PATH:ko00562]; Streptomycin biosynthesis [PATH:ko00521];	Carbohydrate metabolism; Biosynthesis of other secondary metabolites;
PITG_00692	K00484	Energy production and conversion	degradation of aromatic compounds [ko01220];	NADH:flavin oxidoreductase [EC:1.5.1.36]	Pentose and glucuronate interconversions [PATH:ko00040]; Ascorbate and aldarate metabolism [PATH:ko00053]; Starch and sucrose metabolism [PATH:ko00500]; Amino sugar and nucleotide sugar metabolism [PATH:ko00520];	Carbohydrate metabolism;
PITG_01110	K00484	Energy production and conversion	degradation of aromatic compounds [ko01220];	NADH:flavin oxidoreductase [EC:1.5.1.36]	Carbon metabolism [PATH:ko01200]; Biosynthesis of amino acids [PATH:ko01230]; Methane metabolism [PATH:ko00680]; Glycine, serine and threonine metabolism [PATH:ko00260];	Overview; Energy metabolism; Amino acid metabolism;		164.806	96.8668	259.353	109.996	86.8786	151.351		1.13757	0.668622	1.79018	0.759245	0.599678	1.0447
PITG_01111	K00484	Energy production and conversion	degradation of aromatic compounds [ko01220];	NADH:flavin oxidoreductase [EC:1.5.1.36]	Carbon metabolism [PATH:ko01200]; Biosynthesis of amino acids [PATH:ko01230]; Methane metabolism [PATH:ko00680]; Glycine, serine and threonine metabolism [PATH:ko00260];	Overview; Energy metabolism; Amino acid metabolism;		901.106	156.535	67.1641	261.766	311.218	1285.59		1.81225	0.314814	0.135076	0.526448	0.625903	2.58551
PITG_02049	K01647	Energy production and conversion	carbon metabolism [ko01200]; 2-oxocarboxylic acid metabolism [ko01210]; biosynthesis of amino acids [ko01230]; citrate cycle (tca cycle) [ko00020]; glyoxylate and dicarboxylate metabolism [ko00630];	citrate synthase [EC:2.3.3.1]	Ascorbate and aldarate metabolism [PATH:ko00053];	Carbohydrate metabolism;		1.33115	0.228359	0.680226	1.67339	5.45919	17.6524		0.29554	0.0507	0.151023	0.371525	1.21204	3.91917
PITG_03277	K00161	Energy production and conversion	carbon metabolism [ko01200]; glycolysis / gluconeogenesis [ko00010]; citrate cycle (tca cycle) [ko00020]; pyruvate metabolism [ko00620];	pyruvate dehydrogenase E1 component alpha subunit [EC:1.2.4.1]	One carbon pool by folate [PATH:ko00670];	Metabolism of cofactors and vitamins;		1.40405	2.25388	14.0285	4.67664	5.5897	1.97776		0.281461	0.451823	2.81221	0.937499	1.12054	0.396469
PITG_03441	K01638	Energy production and conversion	carbon metabolism [ko01200]; pyruvate metabolism [ko00620]; glyoxylate and dicarboxylate metabolism [ko00630];	malate synthase [EC:2.3.3.9]	Carbon metabolism [PATH:ko01200]; Carbon fixation pathways in prokaryotes [PATH:ko00720]; One carbon pool by folate [PATH:ko00670];	Overview; Energy metabolism; Metabolism of cofactors and vitamins;		0.227371	1.24013	0.409796	0.392328	0.253862	0.11126		0.517781	2.8241	0.933212	0.893432	0.578108	0.253368
PITG_03827	K15918	Energy production and conversion	carbon metabolism [ko01200]; glyoxylate and dicarboxylate metabolism [ko00630]; glycerolipid metabolism [ko00561]; glycine, serine and threonine metabolism [ko00260];	D-glycerate 3-kinase [EC:2.7.1.31]	Arachidonic acid metabolism [PATH:ko00590]; Glutathione metabolism [PATH:ko00480];			3.27151	10.0695	2.4891	3.14194	0	1.88617		0.941072	2.89655	0.716007	0.903801	0	0.542569
PITG_04021	K00484	Energy production and conversion	degradation of aromatic compounds [ko01220];	NADH:flavin oxidoreductase [EC:1.5.1.36]	Degradation of aromatic compounds [PATH:ko01220]; Tyrosine metabolism [PATH:ko00350];	Overview; Amino acid metabolism;		0.556224	10.404	8.9657	5.55669	6.98236	1.57604		0.0980389	1.83379	1.58028	0.979412	1.2307	0.27779
PITG_04065	K00006	Energy production and conversion	glycerophospholipid metabolism [ko00564];	glycerol-3-phosphate dehydrogenase (NAD+) [EC:1.1.1.8]	Degradation of aromatic compounds [PATH:ko01220]; Tyrosine metabolism [PATH:ko00350];	Overview; Amino acid metabolism;		8.21168	1.99536	30.5994	10.5346	47.7045	4.9781		0.473643	0.115091	1.76495	0.607627	2.75156	0.287133
PITG_04294	K00484	Energy production and conversion	degradation of aromatic compounds [ko01220];	NADH:flavin oxidoreductase [EC:1.5.1.36]	Degradation of aromatic compounds [PATH:ko01220]; Tyrosine metabolism [PATH:ko00350];	Overview; Amino acid metabolism;		4.0946	14.701	7.08732	8.32527	5.14127	4.69823		0.557749	2.00252	0.965405	1.13403	0.700323	0.639974
PITG_05696	K00006	Energy production and conversion	glycerophospholipid metabolism [ko00564];	glycerol-3-phosphate dehydrogenase (NAD(P)+) [EC:1.1.1.94]	Lipopolysaccharide biosynthesis [PATH:ko00540];	Glycan biosynthesis and metabolism;		0.629124	3.25057	4.6809	1.42033	3.43068	0.617043		0.269073	1.39026	2.002	0.607471	1.46729	0.263907
PITG_05701	K00006	Energy production and conversion	glycerophospholipid metabolism [ko00564];	glycerol-3-phosphate dehydrogenase (NAD(P)+) [EC:1.1.1.94]	Glycerolipid metabolism [PATH:ko00561];	Lipid metabolism;		1.13557	3.80978	6.02425	1.5195	8.97293	1.81119		0.292758	0.982188	1.55309	0.391739	2.31329	0.466937
PITG_06108	K00627	Energy production and conversion	carbon metabolism [ko01200]; glycolysis / gluconeogenesis [ko00010]; citrate cycle (tca cycle) [ko00020]; pyruvate metabolism [ko00620];	pyruvate dehydrogenase E2 component (dihydrolipoamide acetyltransferase) [EC:2.3.1.12]	Purine metabolism [PATH:ko00230]; Alanine, aspartate and glutamate metabolism [PATH:ko00250];	Nucleotide metabolism; Amino acid metabolism;		0.123962	1.81244	0.245488	0.379876	20.2851	0.35258		0.0320599	0.468747	0.0634898	0.0982462	5.24627	0.0911869
PITG_06448	K01958	Energy production and conversion	carbon metabolism [ko01200]; biosynthesis of amino acids [ko01230]; citrate cycle (tca cycle) [ko00020]; pyruvate metabolism [ko00620]; carbon fixation pathways in prokaryotes [ko00720];	pyruvate carboxylase [EC:6.4.1.1]	Riboflavin metabolism [PATH:ko00740];			0	6.79023	9.08993	3.69365	19.132	0.764484		0	1.0322	1.38179	0.561483	2.90831	0.116212
PITG_06449	K01958	Energy production and conversion	carbon metabolism [ko01200]; biosynthesis of amino acids [ko01230]; citrate cycle (tca cycle) [ko00020]; pyruvate metabolism [ko00620]; carbon fixation pathways in prokaryotes [ko00720];	pyruvate carboxylase [EC:6.4.1.1]	Riboflavin metabolism [PATH:ko00740];			0.0205533	1.5937	2.00303	0.783058	2.95143	0.0595548		0.0166394	1.29022	1.6216	0.633942	2.38939	0.0482139
PITG_06569	K00484	Energy production and conversion	degradation of aromatic compounds [ko01220];	NADH:flavin oxidoreductase [EC:1.5.1.36]	Glutathione metabolism [PATH:ko00480]; Metabolism of xenobiotics by cytochrome P450 [PATH:ko00980]; Drug metabolism - cytochrome P450 [PATH:ko00982];	Metabolism of other amino acids; Xenobiotics biodegradation and metabolism;		0.475294	1.70647	13.2593	3.71913	5.58728	1.5842		0.108302	0.38884	3.0213	0.84745	1.27313	0.360981
PITG_06604	K01679	Energy production and conversion	carbon metabolism [ko01200]; citrate cycle (tca cycle) [ko00020]; pyruvate metabolism [ko00620]; carbon fixation pathways in prokaryotes [ko00720];	fumarate hydratase, class II [EC:4.2.1.2]	Glutathione metabolism [PATH:ko00480]; Metabolism of xenobiotics by cytochrome P450 [PATH:ko00980]; Drug metabolism - cytochrome P450 [PATH:ko00982];	Metabolism of other amino acids; Xenobiotics biodegradation and metabolism;		0.031151	2.05523	1.31057	1.2789	0.470949	0.947003		0.0306715	2.02359	1.2904	1.25921	0.4637	0.932427
PITG_06719	K00111	Energy production and conversion	glycerophospholipid metabolism [ko00564];	glycerol-3-phosphate dehydrogenase [EC:1.1.5.3]	Glutathione metabolism [PATH:ko00480]; Metabolism of xenobiotics by cytochrome P450 [PATH:ko00980]; Drug metabolism - cytochrome P450 [PATH:ko00982];	Metabolism of other amino acids; Xenobiotics biodegradation and metabolism;		0.0411067	1.33234	0.235706	0.306186	19.7216	0.260249		0.0112636	0.365073	0.0645853	0.0838974	5.40387	0.0713104
PITG_06891	K01070	Energy production and conversion	carbon metabolism [ko01200]; methane metabolism [ko00680];	S-formylglutathione hydrolase [EC:3.1.2.12]	2-Oxocarboxylic acid metabolism [PATH:ko01210]; Biosynthesis of amino acids [PATH:ko01230]; Arginine biosynthesis [PATH:ko00220];	Overview; Amino acid metabolism;		19.3776	9.65989	66.5627	24.4903	40.5512	8.76497		0.68631	0.342132	2.3575	0.86739	1.43623	0.310436
PITG_07027	K01637	Energy production and conversion	carbon metabolism [ko01200]; glyoxylate and dicarboxylate metabolism [ko00630];	isocitrate lyase [EC:4.1.3.1]	Fructose and mannose metabolism [PATH:ko00051]; Starch and sucrose metabolism [PATH:ko00500]; Amino sugar and nucleotide sugar metabolism [PATH:ko00520];			85.9991	48.2966	22.9193	36.3815	192.201	66.8887		1.13985	0.640132	0.303778	0.482207	2.54748	0.886557
PITG_07056	K00031	Energy production and conversion	carbon metabolism [ko01200]; 2-oxocarboxylic acid metabolism [ko01210]; biosynthesis of amino acids [ko01230]; citrate cycle (tca cycle) [ko00020]; carbon fixation pathways in prokaryotes [ko00720]; glutathione metabolism [ko00480];	isocitrate dehydrogenase [EC:1.1.1.42]	Galactose metabolism [PATH:ko00052]; Amino sugar and nucleotide sugar metabolism [PATH:ko00520];	Carbohydrate metabolism;		182.527	83.4753	312.142	89.2696	63.0463	212.987		1.16081	0.530874	1.98512	0.567724	0.400953	1.35453
PITG_07792	K02134	Energy production and conversion	oxidative phosphorylation [ko00190];	ATP synthase/F-type H+-transporting ATPase subunit delta/ATP synthase, Delta/Epsilon chain, beta-sandwich domain [EC:3.6.3.14]	Inositol phosphate metabolism [PATH:ko00562];	Carbohydrate metabolism;		1.17668	16.7104	1.08219	6.15113	0.217087	0.484115		0.273416	3.88289	0.251461	1.4293	0.0504431	0.11249
PITG_08491	K00484	Energy production and conversion	degradation of aromatic compounds [ko01220];	NADH:flavin oxidoreductase [EC:1.5.1.36]	Glycerophospholipid metabolism [PATH:ko00564]; Phosphonate and phosphinate metabolism [PATH:ko00440];	Lipid metabolism; Metabolism of other amino acids;		29.5556	131.655	839.209	167.87	19.3848	70.236		0.140975	0.627969	4.00287	0.800709	0.0924617	0.335013
PITG_09029	K00484	Energy production and conversion	degradation of aromatic compounds [ko01220];	NADH:flavin oxidoreductase [EC:1.5.1.36]	Steroid biosynthesis [PATH:ko00100];	Lipid metabolism;		6.59118	39.1919	6.92543	13.5394	1.69873	4.5964		0.545153	3.24154	0.572799	1.11984	0.140501	0.380166
PITG_09547	K02138	Energy production and conversion	oxidative phosphorylation [ko00190];	ATP synthase/F-type H+-transporting ATPase subunit d/ATP synthase D chain, mitochondrial (ATP5H) [EC:3.6.3.14]	Fatty acid metabolism [PATH:ko01212]; Fatty acid elongation [PATH:ko00062];			44.8241	101.299	662.121	104.731	28.6163	147.596		0.246922	0.558023	3.64742	0.576933	0.157638	0.813062
PITG_10320	K00484	Energy production and conversion	degradation of aromatic compounds [ko01220];	NADH:flavin oxidoreductase [EC:1.5.1.36]	Purine metabolism [PATH:ko00230];	Nucleotide metabolism;		0.992337	29.7969	5.19336	8.73005	0.253862	12.3738		0.103837	3.1179	0.543425	0.913498	0.0265637	1.29477
PITG_10951	K00235	Energy production and conversion	carbon metabolism [ko01200]; citrate cycle (tca cycle) [ko00020]; oxidative phosphorylation [ko00190];	succinate dehydrogenase (ubiquinone) iron-sulfur subunit [EC:1.3.5.1]	Sphingolipid metabolism [PATH:ko00600]; Other glycan degradation [PATH:ko00511];	Lipid metabolism; Glycan biosynthesis and metabolism;		2.0974	122.379	54.8281	30.1988	2.65364	2.995		0.0584908	3.41281	1.52901	0.842163	0.0740028	0.0835225
PITG_11065	K00024	Energy production and conversion	carbon metabolism [ko01200]; citrate cycle (tca cycle) [ko00020]; pyruvate metabolism [ko00620]; glyoxylate and dicarboxylate metabolism [ko00630]; carbon fixation in photosynthetic organisms [ko00710]; carbon fixation pathways in prokaryotes [ko00720]; methane metabolism [ko00680]; cysteine and methionine metabolism [ko00270];	malate dehydrogenase (NAD+) [EC:1.1.1.37]	Sphingolipid metabolism [PATH:ko00600]; Other glycan degradation [PATH:ko00511];	Lipid metabolism; Glycan biosynthesis and metabolism;		36.1198	1.04892	97.132	69.8439	79.7772	4.50025		0.751395	0.0218206	2.02062	1.45295	1.65959	0.093618
PITG_11161	K00166	Energy production and conversion	propanoate metabolism [ko00640]; valine, leucine and isoleucine degradation [ko00280];	2-oxoisovalerate dehydrogenase E1 component alpha subunit [EC:1.2.4.4]	Sphingolipid metabolism [PATH:ko00600]; Other glycan degradation [PATH:ko00511];	Lipid metabolism; Glycan biosynthesis and metabolism;		14.3227	5.43865	2.1913	6.72991	1.32387	1.63955		2.71555	1.03115	0.415465	1.27597	0.251002	0.310855
PITG_11187	K01638	Energy production and conversion	carbon metabolism [ko01200]; pyruvate metabolism [ko00620]; glyoxylate and dicarboxylate metabolism [ko00630];	malate synthase [EC:2.3.3.9]	Sphingolipid metabolism [PATH:ko00600]; Other glycan degradation [PATH:ko00511];	Lipid metabolism; Glycan biosynthesis and metabolism;		4.13442	5.01012	1.85338	2.76641	0.130483	1.51327		1.60997	1.95097	0.721716	1.07726	0.0508108	0.589277
PITG_11929	K00627	Energy production and conversion	carbon metabolism [ko01200]; glycolysis / gluconeogenesis [ko00010]; citrate cycle (tca cycle) [ko00020]; pyruvate metabolism [ko00620];	pyruvate dehydrogenase E2 component (dihydrolipoamide acetyltransferase) [EC:2.3.1.12]	Carbon metabolism [PATH:ko01200]; Carbon fixation pathways in prokaryotes [PATH:ko00720]; One carbon pool by folate [PATH:ko00670];	Overview; Energy metabolism; Metabolism of cofactors and vitamins;		0.54691	0.494525	0.148173	0.337604	0	0.0777171		2.04461	1.84877	0.553943	1.26212	0	0.290544
PITG_12462	K01681	Energy production and conversion	carbon metabolism [ko01200]; 2-oxocarboxylic acid metabolism [ko01210]; biosynthesis of amino acids [ko01230]; citrate cycle (tca cycle) [ko00020]; glyoxylate and dicarboxylate metabolism [ko00630]; carbon fixation pathways in prokaryotes [ko00720];	aconitate hydratase [EC:4.2.1.3]	Biosynthesis of amino acids [PATH:ko01230]; Lysine biosynthesis [PATH:ko00300];	Overview; Amino acid metabolism;		17.531	6.31494	2.16831	8.93547	2.4425	6.04676		2.42146	0.87225	0.299498	1.23421	0.33737	0.835207
PITG_12788	K00484	Energy production and conversion	degradation of aromatic compounds [ko01220];	NADH:flavin oxidoreductase [EC:1.5.1.36]	Pentose phosphate pathway [PATH:ko00030];	Carbohydrate metabolism;		0	17.1723	7.83256	5.06086	0.0652414	0.679787		0	3.34409	1.52529	0.985536	0.0127049	0.13238
PITG_12905	K00236	Energy production and conversion	carbon metabolism [ko01200]; citrate cycle (tca cycle) [ko00020]; oxidative phosphorylation [ko00190];	succinate dehydrogenase (ubiquinone) cytochrome b560 subunit [EC:NA]	Citrate cycle (TCA cycle) [PATH:ko00020]; Carbon fixation pathways in prokaryotes [PATH:ko00720];	Carbohydrate metabolism; Energy metabolism;		7.93421	8.02621	3.65492	4.93781	0.391449	7.1907		1.4814	1.49858	0.682413	0.921941	0.0730876	1.34258
PITG_13614	K00024	Energy production and conversion	carbon metabolism [ko01200]; citrate cycle (tca cycle) [ko00020]; pyruvate metabolism [ko00620]; glyoxylate and dicarboxylate metabolism [ko00630]; carbon fixation in photosynthetic organisms [ko00710]; carbon fixation pathways in prokaryotes [ko00720]; methane metabolism [ko00680]; cysteine and methionine metabolism [ko00270];	malate dehydrogenase (NAD+) [EC:1.1.1.37]	Biosynthesis of amino acids [PATH:ko01230]; Lysine biosynthesis [PATH:ko00300]; Monobactam biosynthesis [PATH:ko00261];	Overview; Amino acid metabolism; Biosynthesis of other secondary metabolites;		3.95747	4.84796	2.70867	2.79406	1.56942	4.70594		1.15358	1.41316	0.789565	0.814455	0.457479	1.37176
PITG_14721	K00484	Energy production and conversion	degradation of aromatic compounds [ko01220];	NADH:flavin oxidoreductase [EC:1.5.1.36]	Pantothenate and CoA biosynthesis [PATH:ko00770];	Metabolism of cofactors and vitamins;		114.577	26.2105	1.9551	15.9949	26.5913	114.323		2.2942	0.524818	0.0391472	0.320268	0.532441	2.28912
PITG_14722	K00484	Energy production and conversion	degradation of aromatic compounds [ko01220];	NADH:flavin oxidoreductase [EC:1.5.1.36]	Purine metabolism [PATH:ko00230];	Nucleotide metabolism;		0.765609	0.787564	1.13258	0.445455	0.264543	3.2907		0.687009	0.706711	1.0163	0.399723	0.237384	2.95287
PITG_14725	K00484	Energy production and conversion	degradation of aromatic compounds [ko01220];	NADH:flavin oxidoreductase [EC:1.5.1.36]	Purine metabolism [PATH:ko00230];	Nucleotide metabolism;		262.472	9.00169	2.32381	5.49865	7.07954	194.922		3.27206	0.112218	0.0289694	0.0685478	0.0882557	2.42995
PITG_14936	K02136	Energy production and conversion	oxidative phosphorylation [ko00190];	ATP synthase/F-type H+-transporting ATPase subunit gamma/ATP synthase [EC:3.6.3.14]	Carbon metabolism [PATH:ko01200]; Biosynthesis of amino acids [PATH:ko01230]; Nitrogen metabolism [PATH:ko00910]; Alanine, aspartate and glutamate metabolism [PATH:ko00250]; Arginine biosynthesis [PATH:ko00220];	Overview; Energy metabolism; Amino acid metabolism;		238.148	6.76751	0.828399	16.4295	1.12694	83.2354		4.12335	0.117174	0.0143431	0.284464	0.0195121	1.44116
PITG_15476	K00024	Energy production and conversion	carbon metabolism [ko01200]; citrate cycle (tca cycle) [ko00020]; pyruvate metabolism [ko00620]; glyoxylate and dicarboxylate metabolism [ko00630]; carbon fixation in photosynthetic organisms [ko00710]; carbon fixation pathways in prokaryotes [ko00720]; methane metabolism [ko00680]; cysteine and methionine metabolism [ko00270];	malate dehydrogenase (NAD+) [EC:1.1.1.37]	Oxidative phosphorylation [PATH:ko00190]; Porphyrin and chlorophyll metabolism [PATH:ko00860];	Energy metabolism; Metabolism of cofactors and vitamins;		38.5894	0.782756	0.726681	3.95207	0.873079	34.66		2.90934	0.0590136	0.054786	0.297955	0.0658232	2.61309
PITG_15526	K02137	Energy production and conversion	oxidative phosphorylation [ko00190];	ATP synthase/F-type H+-transporting ATPase subunit O/ATP synthase delta (OSCP) subunit [EC:3.6.3.14]	Lipopolysaccharide biosynthesis [PATH:ko00540];	Glycan biosynthesis and metabolism;		25.4851	37.3938	40.9619	31.9696	17.0015	32.5032		0.825138	1.21071	1.32623	1.03509	0.550464	1.05236
PITG_16966	K00164	Energy production and conversion	carbon metabolism [ko01200]; citrate cycle (tca cycle) [ko00020]; lysine degradation [ko00310]; tryptophan metabolism [ko00380];	2-oxoglutarate dehydrogenase E1 component [EC:1.2.4.2]	Starch and sucrose metabolism [PATH:ko00500]; Cyanoamino acid metabolism [PATH:ko00460]; Phenylpropanoid biosynthesis [PATH:ko00940];	Carbohydrate metabolism; Metabolism of other amino acids; Biosynthesis of other secondary metabolites;		53.2054	147.412	17.5542	69.5914	4.58614	151.233		0.719668	1.99393	0.237443	0.94131	0.0620333	2.04562
PITG_17237	K00235	Energy production and conversion	carbon metabolism [ko01200]; citrate cycle (tca cycle) [ko00020]; oxidative phosphorylation [ko00190];	succinate dehydrogenase (ubiquinone) iron-sulfur subunit [EC:1.3.5.1]	Arginine and proline metabolism [PATH:ko00330];	Amino acid metabolism;		87.291	24.5875	2.14482	14.2044	12.9552	54.6279		2.67476	0.753406	0.0657211	0.435248	0.39697	1.6739
PITG_17360	K00484	Energy production and conversion	degradation of aromatic compounds [ko01220];	NADH:flavin oxidoreductase [EC:1.5.1.36]	Ubiquinone and other terpenoid-quinone biosynthesis [PATH:ko00130];			36.7377	11.5672	1.08757	6.15981	2.3227	13.0218		3.10911	0.978932	0.0920411	0.521305	0.19657	1.10204
PITG_17445	K00864	Energy production and conversion	glycerolipid metabolism [ko00561];	glycerol kinase [EC:2.7.1.30]	Ubiquinone and other terpenoid-quinone biosynthesis [PATH:ko00130];	Metabolism of cofactors and vitamins;		0.165069	1.45887	0.635721	0.546793	0	0.00941694		0.351725	3.10854	1.35458	1.16509	0	0.0200654
PITG_17753	K00029	Energy production and conversion	carbon metabolism [ko01200]; pyruvate metabolism [ko00620]; carbon fixation in photosynthetic organisms [ko00710];	malate dehydrogenase (oxaloacetate-decarboxylating)(NADP+) [EC:1.1.1.40]	Carbon metabolism [PATH:ko01200]; Pentose phosphate pathway [PATH:ko00030];			79.4949	29.5264	10.0934	38.1235	56.1516	165.579		1.2586	0.467476	0.159803	0.603589	0.889018	2.62151
PITG_18048	K01681	Energy production and conversion	carbon metabolism [ko01200]; 2-oxocarboxylic acid metabolism [ko01210]; biosynthesis of amino acids [ko01230]; citrate cycle (tca cycle) [ko00020]; glyoxylate and dicarboxylate metabolism [ko00630]; carbon fixation pathways in prokaryotes [ko00720];	aconitate hydratase [EC:4.2.1.3]	Starch and sucrose metabolism [PATH:ko00500]; Amino sugar and nucleotide sugar metabolism [PATH:ko00520];			29.2756	32.4858	121.693	56.5743	58.5483	16.768		0.55702	0.618099	2.31543	1.07643	1.11399	0.31904
PITG_18170	K00484	Energy production and conversion	degradation of aromatic compounds [ko01220];	NADH:flavin oxidoreductase [EC:1.5.1.36]	Purine metabolism [PATH:ko00230]; Pyrimidine metabolism [PATH:ko00240]; Nicotinate and nicotinamide metabolism [PATH:ko00760];	Nucleotide metabolism; Metabolism of cofactors and vitamins;		29.7608	12.0307	104.962	29.8751	16.4534	30.7759		0.79767	0.322455	2.81327	0.800733	0.440996	0.824875
PITG_18248	K00925	Energy production and conversion	carbon metabolism [ko01200]; pyruvate metabolism [ko00620]; propanoate metabolism [ko00640]; carbon fixation pathways in prokaryotes [ko00720]; methane metabolism [ko00680]; taurine and hypotaurine metabolism [ko00430];	acetate kinase [EC:2.7.2.1]	Arachidonic acid metabolism [PATH:ko00590]; Chloroalkane and chloroalkene degradation [PATH:ko00625];			515.37	377.918	13.4529	148.256	110.95	612.943		1.73829	1.27468	0.045375	0.500051	0.374222	2.06739
PITG_18354	K00234	Energy production and conversion	carbon metabolism [ko01200]; citrate cycle (tca cycle) [ko00020]; oxidative phosphorylation [ko00190];	succinate dehydrogenase (ubiquinone) flavoprotein subunit [EC:1.3.5.1]	Fatty acid metabolism [PATH:ko01212]; Fatty acid degradation [PATH:ko00071];	Overview; Lipid metabolism;		18.5056	252.965	1026.36	449.974	450.183	8.42246		0.0503234	0.687901	2.79103	1.22364	1.22421	0.0229036
PITG_19161	K00162	Energy production and conversion	carbon metabolism [ko01200]; glycolysis / gluconeogenesis [ko00010]; citrate cycle (tca cycle) [ko00020]; pyruvate metabolism [ko00620];	pyruvate dehydrogenase E1 component beta subunit [EC:1.2.4.1]	Oxidative phosphorylation [PATH:ko00190];	Energy metabolism;		3.20823	40.7484	169.283	71.321	49.2156	0.899201		0.0575166	0.73053	3.03488	1.27863	0.882328	0.0161207
PITG_19191	K00164	Energy production and conversion	carbon metabolism [ko01200]; citrate cycle (tca cycle) [ko00020]; lysine degradation [ko00310]; tryptophan metabolism [ko00380];	2-oxoglutarate dehydrogenase E1 component [EC:1.2.4.2]	2-Oxocarboxylic acid metabolism [PATH:ko01210]; Biosynthesis of amino acids [PATH:ko01230]; Alanine, aspartate and glutamate metabolism [PATH:ko00250]; Cysteine and methionine metabolism [PATH:ko00270]; Arginine biosynthesis [PATH:ko00220]; Arginine and proline metabolism [PATH:ko00330]; Tyrosine metabolism [PATH:ko00350]; Phenylalanine metabolism [PATH:ko00360]; Phenylalanine, tyrosine and trypt…	Overview; Amino acid metabolism; Biosynthesis of other secondary metabolites;		1.06331	4.66881	14.8902	52.2483	66.2185	2.50395		0.0450578	0.197841	0.630971	2.21402	2.80601	0.106105
PITG_19250	K00484	Energy production and conversion	degradation of aromatic compounds [ko01220];	NADH:flavin oxidoreductase [EC:1.5.1.36]	Carbon metabolism [PATH:ko01200]; Glyoxylate and dicarboxylate metabolism [PATH:ko00630];	Overview; Carbohydrate metabolism;		5.72216	14.8407	4.91853	7.02467	2.01663	9.8037		0.774549	2.00883	0.66577	0.950856	0.272971	1.32703
PITG_20073	K03737	Energy production and conversion	carbon metabolism [ko01200]; pyruvate metabolism [ko00620]; carbon fixation pathways in prokaryotes [ko00720];	pyruvate-flavodoxin oxidoreductase [EC:1.2.7.-]	Carbon metabolism [PATH:ko01200]; Glycolysis / Gluconeogenesis [PATH:ko00010]; Galactose metabolism [PATH:ko00052]; Starch and sucrose metabolism [PATH:ko00500]; Amino sugar and nucleotide sugar metabolism [PATH:ko00520]; Streptomycin biosynthesis [PATH:ko00521]; Butirosin and neomycin biosynthesis [PATH:ko00524];	Overview; Carbohydrate metabolism; Biosynthesis of other secondary metabolites;		24.2991	50.5926	5.73863	19.6327	29.3956	23.4738		0.952083	1.98231	0.22485	0.769243	1.15177	0.919744
PITG_21117	K01638	Energy production and conversion	carbon metabolism [ko01200]; pyruvate metabolism [ko00620]; glyoxylate and dicarboxylate metabolism [ko00630];	malate synthase [EC:2.3.3.9]	Lysine degradation [PATH:ko00310];	Amino acid metabolism;		4.30687	14.79	4.73271	6.7186	2.11392	7.30249		0.646604	2.22046	0.710536	1.00868	0.317369	1.09635
PITG_21118	K01638	Energy production and conversion	carbon metabolism [ko01200]; pyruvate metabolism [ko00620]; glyoxylate and dicarboxylate metabolism [ko00630];	malate synthase [EC:2.3.3.9]	Fatty acid degradation [PATH:ko00071]; Tryptophan metabolism [PATH:ko00380]; Aminobenzoate degradation [PATH:ko00627];			0.341377	0.367995	0.138392	0.118133	0	0.591384		1.31528	1.41784	0.533205	0.45515	0	2.27853
PITG_21153	K00024	Energy production and conversion	carbon metabolism [ko01200]; citrate cycle (tca cycle) [ko00020]; pyruvate metabolism [ko00620]; glyoxylate and dicarboxylate metabolism [ko00630]; carbon fixation in photosynthetic organisms [ko00710]; carbon fixation pathways in prokaryotes [ko00720]; methane metabolism [ko00680]; cysteine and methionine metabolism [ko00270];	malate dehydrogenase (NAD+) [EC:1.1.1.37]	Riboflavin metabolism [PATH:ko00740];	Metabolism of cofactors and vitamins;		0	3.29187	0.869476	2.5507	2.038	0.161317		0	2.21641	0.585416	1.71738	1.37218	0.108614
PITG_21295	K00484	Energy production and conversion	degradation of aromatic compounds [ko01220];	NADH:flavin oxidoreductase [EC:1.5.1.36]	Fatty acid metabolism [PATH:ko01212]; Fatty acid biosynthesis [PATH:ko00061]; Fatty acid degradation [PATH:ko00071];	Overview; Lipid metabolism;		42.7495	14.9126	2.96149	3.56524	8.35007	62.152		1.90434	0.664303	0.131924	0.158818	0.371966	2.76865
PITG_21517	K00164	Energy production and conversion	carbon metabolism [ko01200]; citrate cycle (tca cycle) [ko00020]; lysine degradation [ko00310]; tryptophan metabolism [ko00380];	oxoglutarate dehydrogenase E1 component [EC:1.2.4.2]	Cutin, suberine and wax biosynthesis [PATH:ko00073];			3.54383	3.48459	3.53169	2.9355	15.9671	5.81365		0.602755	0.592679	0.600689	0.499285	2.71578	0.988817
PITG_22265	K00484	Energy production and conversion	degradation of aromatic compounds [ko01220];	NADH:flavin oxidoreductase [EC:1.5.1.36]	Cutin, suberine and wax biosynthesis [PATH:ko00073];	Lipid metabolism;		1.72551	2.31593	2.39716	2.08903	2.07121	2.01291		0.820906	1.10179	1.14044	0.993849	0.985372	0.957636
PITG_22873	K00484	Energy production and conversion	degradation of aromatic compounds [ko01220];	NADH:flavin oxidoreductase [EC:1.5.1.36]	Retinol metabolism [PATH:ko00830];	Metabolism of cofactors and vitamins;		8.7239	143.93	4.94888	62.2924	18.508	7.77332		0.212626	3.50797	0.120618	1.51824	0.451093	0.189458
PITG_23158	K00031	Energy production and conversion	carbon metabolism [ko01200]; 2-oxocarboxylic acid metabolism [ko01210]; biosynthesis of amino acids [ko01230]; citrate cycle (tca cycle) [ko00020]; carbon fixation pathways in prokaryotes [ko00720]; glutathione metabolism [ko00480];	isocitrate dehydrogenase [EC:1.1.1.42]	Biosynthesis of amino acids [PATH:ko01230]; Tyrosine metabolism [PATH:ko00350]; Phenylalanine metabolism [PATH:ko00360]; Phenylalanine, tyrosine and tryptophan biosynthesis [PATH:ko00400]; Isoquinoline alkaloid biosynthesis [PATH:ko00950]; Tropane, piperidine and pyridine alkaloid biosynthesis [PATH:ko00960];	Overview; Amino acid metabolism; Biosynthesis of other secondary metabolites;		361.561	34.6412	17.0669	52.3191	573.091	61.828		1.97124	0.188865	0.093049	0.285245	3.12451	0.337088
PITG_00041	unclear	General function prediction only	not specific	carbohydrate esterase [EC:3.1.1.-]	Degradation of aromatic compounds [PATH:ko01220]; Glycolysis / Gluconeogenesis [PATH:ko00010]; Fatty acid degradation [PATH:ko00071]; Tyrosine metabolism [PATH:ko00350]; Retinol metabolism [PATH:ko00830]; Chloroalkane and chloroalkene degradation [PATH:ko00625]; Naphthalene degradation [PATH:ko00626]; Metabolism of xenobiotics by cytochrome P450 [PATH:ko00980]; Drug metabolism - cytochrome P450 […	Overview; Carbohydrate metabolism; Lipid metabolism; Amino acid metabolism; Metabolism of cofactors and vitamins; Xenobiotics biodegradation and metabolism;		9.80487	3.1297	0.641099	1.79427	1.84465	43.7122		0.965572	0.30821	0.0631347	0.176698	0.181659	4.30473
PITG_00056	K14379	General function prediction only	not specific	acid phosphatase [EC:3.1.3.2]	Degradation of aromatic compounds [PATH:ko01220]; Glycolysis / Gluconeogenesis [PATH:ko00010]; Fatty acid degradation [PATH:ko00071]; Tyrosine metabolism [PATH:ko00350]; Retinol metabolism [PATH:ko00830]; Chloroalkane and chloroalkene degradation [PATH:ko00625]; Naphthalene degradation [PATH:ko00626]; Metabolism of xenobiotics by cytochrome P450 [PATH:ko00980]; Drug metabolism - cytochrome P450 […	Overview; Carbohydrate metabolism; Lipid metabolism; Amino acid metabolism; Metabolism of cofactors and vitamins; Xenobiotics biodegradation and metabolism;		0	0	0	0	0	0		#DIV/0!	#DIV/0!	#DIV/0!	#DIV/0!	#DIV/0!	#DIV/0!
PITG_00189	K14395	General function prediction only	not specific	acid phosphatase, lysophosphatidic type 6 [EC:3.1.3.2]	Degradation of aromatic compounds [PATH:ko01220]; Glycolysis / Gluconeogenesis [PATH:ko00010]; Fatty acid degradation [PATH:ko00071]; Tyrosine metabolism [PATH:ko00350]; Retinol metabolism [PATH:ko00830]; Chloroalkane and chloroalkene degradation [PATH:ko00625]; Naphthalene degradation [PATH:ko00626]; Metabolism of xenobiotics by cytochrome P450 [PATH:ko00980]; Drug metabolism - cytochrome P450 […	Overview; Carbohydrate metabolism; Lipid metabolism; Amino acid metabolism; Metabolism of cofactors and vitamins; Xenobiotics biodegradation and metabolism;		5.58439	7.05857	7.11329	7.41482	6.15787	1.57969		0.95983	1.21321	1.22261	1.27444	1.0584	0.271512
PITG_00275	K14379	General function prediction only	not specific	acid phosphatase [EC:3.1.3.2]	Degradation of aromatic compounds [PATH:ko01220]; Glycolysis / Gluconeogenesis [PATH:ko00010]; Fatty acid degradation [PATH:ko00071]; Tyrosine metabolism [PATH:ko00350]; Retinol metabolism [PATH:ko00830]; Chloroalkane and chloroalkene degradation [PATH:ko00625]; Naphthalene degradation [PATH:ko00626]; Metabolism of xenobiotics by cytochrome P450 [PATH:ko00980]; Drug metabolism - cytochrome P450 […	Overview; Carbohydrate metabolism; Lipid metabolism; Amino acid metabolism; Metabolism of cofactors and vitamins; Xenobiotics biodegradation and metabolism;		1.54985	2.80584	5.74548	3.34839	4.72135	1.06249		0.483486	0.875301	1.79235	1.04455	1.47286	0.331452
PITG_00294	unclear	General function prediction only	not specific	carbohydrate esterase [EC:3.1.1.-]	Degradation of aromatic compounds [PATH:ko01220]; Glycolysis / Gluconeogenesis [PATH:ko00010]; Fatty acid degradation [PATH:ko00071]; Tyrosine metabolism [PATH:ko00350]; Retinol metabolism [PATH:ko00830]; Chloroalkane and chloroalkene degradation [PATH:ko00625]; Naphthalene degradation [PATH:ko00626]; Metabolism of xenobiotics by cytochrome P450 [PATH:ko00980]; Drug metabolism - cytochrome P450 […	Overview; Carbohydrate metabolism; Lipid metabolism; Amino acid metabolism; Metabolism of cofactors and vitamins; Xenobiotics biodegradation and metabolism;		0.412992	13.2247	3.88132	3.07042	0	0.742028		0.116164	3.71978	1.09172	0.863631	0	0.208714
PITG_00431	K14379	General function prediction only	not specific	acid phosphatase [EC:3.1.3.2]	Degradation of aromatic compounds [PATH:ko01220]; Glycolysis / Gluconeogenesis [PATH:ko00010]; Fatty acid degradation [PATH:ko00071]; Tyrosine metabolism [PATH:ko00350]; Retinol metabolism [PATH:ko00830]; Chloroalkane and chloroalkene degradation [PATH:ko00625]; Naphthalene degradation [PATH:ko00626]; Metabolism of xenobiotics by cytochrome P450 [PATH:ko00980]; Drug metabolism - cytochrome P450 […	Overview; Carbohydrate metabolism; Lipid metabolism; Amino acid metabolism; Metabolism of cofactors and vitamins; Xenobiotics biodegradation and metabolism;		3.50465	6.04264	4.95571	4.19543	0.601432	1.66415		1.00305	1.72943	1.41835	1.20075	0.172133	0.476288
PITG_01265	K04127	General function prediction only	penicillin and cephalosporin biosynthesis [ko00311];	aminotransferase class-V [EC:2.6.1.-]	Purine metabolism [PATH:ko00230]; Drug metabolism - other enzymes [PATH:ko00983];	Nucleotide metabolism; Xenobiotics biodegradation and metabolism;		8.15098	10.0471	72.9764	71.5862	55.3037	26.1206		0.200282	0.246873	1.79314	1.75898	1.3589	0.641824
PITG_01985	K14379	General function prediction only	not specific	tartrate-resistant acid phosphatase type 5 [EC:3.1.3.2]	Metabolism of xenobiotics by cytochrome P450 [PATH:ko00980];	Xenobiotics biodegradation and metabolism;		1822.65	44.0754	58.0721	83.1762	402.622	529.841		3.71915	0.0899363	0.118497	0.169722	0.821555	1.08114
PITG_02504	unclear	General function prediction only	not specific	carbohydrate esterase [EC:3.1.1.-]	Carbon metabolism [PATH:ko01200]; Fatty acid metabolism [PATH:ko01212]; Butanoate metabolism [PATH:ko00650]; Fatty acid degradation [PATH:ko00071]; Valine, leucine and isoleucine degradation [PATH:ko00280];	Overview; Carbohydrate metabolism; Lipid metabolism; Amino acid metabolism;		5.32972	9.88364	9.60088	6.73425	5.54103	9.8963		0.680595	1.26212	1.22601	0.859951	0.707579	1.26374
PITG_02770	K14379	General function prediction only	not specific	tartrate-resistant acid phosphatase type 5 [EC:3.1.3.2]	Carbon metabolism [PATH:ko01200]; Fatty acid metabolism [PATH:ko01212]; Butanoate metabolism [PATH:ko00650]; Fatty acid degradation [PATH:ko00071]; Valine, leucine and isoleucine degradation [PATH:ko00280];			285.328	29.1847	13.9791	31.5611	76.0478	166.92		2.83899	0.290384	0.139091	0.31403	0.756668	1.66084
PITG_02869	K14379	General function prediction only	not specific	tartrate-resistant acid phosphatase type 5 [EC:3.1.3.2]	Valine, leucine and isoleucine degradation [PATH:ko00280];	Amino acid metabolism;		62.0677	18.157	11.0841	18.887	10.6278	89.9657		1.76672	0.516829	0.315502	0.537607	0.302513	2.56083
PITG_02939	unclear	General function prediction only	not specific	phosphoglycerate mutase family	Nitrogen metabolism [PATH:ko00910]; Alanine, aspartate and glutamate metabolism [PATH:ko00250]; Arginine biosynthesis [PATH:ko00220]; Taurine and hypotaurine metabolism [PATH:ko00430];	Energy metabolism; Amino acid metabolism; Metabolism of other amino acids;		4.88622	19.9748	10.1031	13.4175	7.09504	21.6501		0.380118	1.55392	0.785964	1.0438	0.551951	1.68425
PITG_03151	K14379	General function prediction only	not specific	acid phosphatase [EC:3.1.3.2]	One carbon pool by folate [PATH:ko00670];	Metabolism of cofactors and vitamins;		9.06977	4.32307	13.7258	10.2019	5.64779	8.6789		1.05366	0.502222	1.59457	1.18518	0.656119	1.00825
PITG_03215	unclear	General function prediction only	not specific	oxidoreductase [EC:1.-.-.-]	One carbon pool by folate [PATH:ko00670];	Metabolism of cofactors and vitamins;		4.49057	36.8669	9.00973	17.4445	0.0652414	48.2278		0.232061	1.90519	0.4656	0.901486	0.00337151	2.49229
PITG_03385	K14395	General function prediction only	not specific	acid phosphatase, lysophosphatidic type 6 [EC:3.1.3.2]	One carbon pool by folate [PATH:ko00670];	Metabolism of cofactors and vitamins;		46.98	20.0243	44.8588	30.8253	43.5251	24.5939		1.33714	0.569931	1.27677	0.877351	1.23881	0.699992
PITG_03605	K12960	General function prediction only	not specific	Amidohydrolase [EC:3.5.-.-]	Sulfur metabolism [PATH:ko00920];	Energy metabolism;		12.3326	6.0763	19.4762	15.8838	10.5412	13.9573		0.945421	0.465811	1.49305	1.21766	0.808087	1.06997
PITG_03662	K14379	General function prediction only	not specific	tartrate-resistant acid phosphatase type 5 [EC:3.1.3.2]	Sulfur metabolism [PATH:ko00920];	Energy metabolism;		888.574	205.058	450.772	311.895	1392.57	58.5048		1.61199	0.372001	0.817758	0.565816	2.5263	0.106135
PITG_03840	unclear	General function prediction only	not specific	esterase/lipase [EC:3.1.1.-]	Tyrosine metabolism [PATH:ko00350]; Styrene degradation [PATH:ko00643];	Amino acid metabolism; Xenobiotics biodegradation and metabolism;		0.031151	0	0	0.0379302	0	0.0329188		1.83241	0	0	2.23119	0	1.9364
PITG_04891	K14379	General function prediction only	not specific	acid phosphatase [EC:3.1.3.2]	Tyrosine metabolism [PATH:ko00350]; Isoquinoline alkaloid biosynthesis [PATH:ko00950]; Betalain biosynthesis [PATH:ko00965];	Amino acid metabolism; Metabolism of cofactors and vitamins; Biosynthesis of other secondary metabolites;		24.1931	6.50766	1.30616	7.78065	19.5472	10.7717		2.07055	0.556952	0.111787	0.665899	1.67293	0.921886
PITG_05300	unclear	General function prediction only	not specific	methyltransferase [EC:2.1.-.-]	Cysteine and methionine metabolism [PATH:ko00270];	Amino acid metabolism;		0	0	0	0	0.0759229	0.00264599		0	0	0	0	5.79794	0.202064
PITG_05502	K14379	General function prediction only	not specific	tartrate-resistant acid phosphatase type 5 [EC:3.1.3.2]	Glycerolipid metabolism [PATH:ko00561];	Lipid metabolism;		165.382	40.0514	5.93911	46.7317	173.223	84.6662		1.92307	0.46572	0.0690603	0.543399	2.01425	0.984504
PITG_05669	K01922	General function prediction only	not specific	esterase/lipase [EC:3.1.1.-]	Fatty acid metabolism [PATH:ko01212]; Fatty acid biosynthesis [PATH:ko00061];	Overview; Lipid metabolism;		104.584	25.3852	19.454	27.9899	74.7323	125.275		1.66262	0.403558	0.309268	0.444967	1.18805	1.99154
PITG_06507	unclear	General function prediction only	not specific	oxidoreductase [EC:1.-.-.-]	Riboflavin metabolism [PATH:ko00740];			38.2966	10.2805	40.3749	21.1982	151.436	3.20818		0.867766	0.232947	0.91486	0.480332	3.4314	0.0726945
PITG_06879	unclear	General function prediction only	not specific	glycosyl transferase [EC:2.4.-.-]	Biosynthesis of amino acids [PATH:ko01230]; Histidine metabolism [PATH:ko00340]; Tyrosine metabolism [PATH:ko00350]; Phenylalanine metabolism [PATH:ko00360]; Phenylalanine, tyrosine and tryptophan biosynthesis [PATH:ko00400]; Tropane, piperidine and pyridine alkaloid biosynthesis [PATH:ko00960]; Novobiocin biosynthesis [PATH:ko00401];	Overview; Amino acid metabolism; Biosynthesis of other secondary metabolites;		63.3587	71.9965	90.5453	55.8644	27.8239	116.07		0.893091	1.01485	1.27631	0.787454	0.3922	1.6361
PITG_07166	unclear	General function prediction only	not specific	Amidohydrolase [EC:3.5.-.-]	Nicotinate and nicotinamide metabolism [PATH:ko00760];	Metabolism of cofactors and vitamins;		259.664	269.514	25.7824	106.585	162.553	248.451		1.4526	1.5077	0.14423	0.596252	0.909347	1.38987
PITG_07176	unclear	General function prediction only	not specific	oxidoreductase [EC:1.-.-.-]	Pantothenate and CoA biosynthesis [PATH:ko00770];	Metabolism of cofactors and vitamins;		0	0	0	0	0	0		#DIV/0!	#DIV/0!	#DIV/0!	#DIV/0!	#DIV/0!	#DIV/0!
PITG_07239	K14379	General function prediction only	not specific	acid phosphatase [EC:3.1.3.2]	Carbon metabolism [PATH:ko01200]; Methane metabolism [PATH:ko00680]; Glycerolipid metabolism [PATH:ko00561];	Overview; Energy metabolism; Lipid metabolism;		0	0	0	0	0	0.00219823		0	0	0	0	0	6
PITG_07333	unclear	General function prediction only	not specific	carbohydrate esterase [EC:3.1.1.-]	Carbon metabolism [PATH:ko01200]; Biosynthesis of amino acids [PATH:ko01230]; Glycolysis / Gluconeogenesis [PATH:ko00010]; Pyruvate metabolism [PATH:ko00620]; Purine metabolism [PATH:ko00230];	Overview; Carbohydrate metabolism; Nucleotide metabolism;		46.9344	28.0795	7.35775	15.3425	82.1949	26.0841		1.36707	0.817878	0.21431	0.446884	2.39411	0.759755
PITG_07334	unclear	General function prediction only	not specific	carbohydrate esterase [EC:3.1.1.-]	Carbon metabolism [PATH:ko01200]; Biosynthesis of amino acids [PATH:ko01230]; Glycolysis / Gluconeogenesis [PATH:ko00010]; Pyruvate metabolism [PATH:ko00620]; Purine metabolism [PATH:ko00230];	Overview; Carbohydrate metabolism; Nucleotide metabolism;		37.354	72.9871	626.447	285.326	0.206406	0.0434146		0.219222	0.428344	3.67646	1.67451	0.00121134	0.00025479
PITG_07993	unclear	General function prediction only	not specific	methyltransferase [EC:2.1.-.-]	Inositol phosphate metabolism [PATH:ko00562];	Carbohydrate metabolism;		20.1547	0.572971	3.13903	5.81684	25.4441	53.2842		1.11545	0.0317108	0.173728	0.32193	1.40819	2.94899
PITG_08142	unclear	General function prediction only	not specific	Amidohydrolase [EC:3.5.-.-]	Carbon metabolism [PATH:ko01200]; Biosynthesis of amino acids [PATH:ko01230]; Glycolysis / Gluconeogenesis [PATH:ko00010]; Carbon fixation in photosynthetic organisms [PATH:ko00710];	Overview; Carbohydrate metabolism; Energy metabolism;		22.8495	7.65775	2.44069	7.15857	17.7215	44.7685		1.33627	0.447837	0.142735	0.418644	1.03638	2.61813
PITG_09296	unclear	General function prediction only	not specific	glycosyltransferase family1 [EC:2.4.1.-]	Glycerolipid metabolism [PATH:ko00561];	Lipid metabolism;		23.6677	8.4357	1.74726	5.13614	13.795	26.7179		1.78625	0.636658	0.131869	0.387635	1.04114	2.01645
PITG_10089	K01784	General function prediction only	not specific	UDP-glucose 4-epimerase [EC:5.1.3.2]	Glycerophospholipid metabolism [PATH:ko00564]; Ether lipid metabolism [PATH:ko00565];	Lipid metabolism;		107.251	67.0504	76.7593	63.7405	233.301	37.6928		1.09851	0.686764	0.786207	0.652862	2.38959	0.386068
PITG_10477	unclear	General function prediction only	not specific	methyltransferase [EC:2.1.-.-]	Starch and sucrose metabolism [PATH:ko00500]; Cyanoamino acid metabolism [PATH:ko00460]; Phenylpropanoid biosynthesis [PATH:ko00940];	Carbohydrate metabolism; Metabolism of other amino acids; Biosynthesis of other secondary metabolites;		33.5047	38.9287	7.67268	27.4517	7.29904	136.331		0.800312	0.92987	0.183274	0.655725	0.174349	3.25647
PITG_10636	K14379	General function prediction only	not specific	acid phosphatase [EC:3.1.3.2]	Starch and sucrose metabolism [PATH:ko00500]; Cyanoamino acid metabolism [PATH:ko00460]; Phenylpropanoid biosynthesis [PATH:ko00940];	Carbohydrate metabolism; Metabolism of other amino acids; Biosynthesis of other secondary metabolites;		206.355	95.302	55.35	74.7947	105.09	95.7138		1.95719	0.903899	0.524971	0.709396	0.996738	0.907806
PITG_10637	K14379	General function prediction only	not specific	acid phosphatase [EC:3.1.3.2]	Starch and sucrose metabolism [PATH:ko00500]; Cyanoamino acid metabolism [PATH:ko00460]; Phenylpropanoid biosynthesis [PATH:ko00940];	Carbohydrate metabolism; Metabolism of other amino acids; Biosynthesis of other secondary metabolites;		28.1718	9.47085	1.28465	10.0978	15.61	17.7775		2.05103	0.689519	0.0935282	0.735166	1.13647	1.29428
PITG_12471	K03438	General function prediction only	not specific	S-adenosyl-L-methionine-dependent methyltransferase mraW-like protein [2.1.1.12]	Pantothenate and CoA biosynthesis [PATH:ko00770];	Metabolism of cofactors and vitamins;		84.7649	30.2593	4.52732	32.8287	54.3545	75.5121		1.80193	0.643252	0.0962418	0.697872	1.15547	1.60524
PITG_14084	unclear	General function prediction only	not specific	methyltransferase [EC:2.1.-.-]	Tyrosine metabolism [PATH:ko00350]; Styrene degradation [PATH:ko00643];	Amino acid metabolism; Xenobiotics biodegradation and metabolism;		183.697	56.1326	25.0733	67.3978	19.2138	67.5809		2.62991	0.803624	0.358962	0.964903	0.275076	0.967524
PITG_14190	unclear	General function prediction only	not specific	carbohydrate esterase [EC:3.1.1.-]	Fructose and mannose metabolism [PATH:ko00051]; Amino sugar and nucleotide sugar metabolism [PATH:ko00520];	Carbohydrate metabolism;		92.0526	9.60087	2.42405	4.47179	7.58014	23.935		3.9433	0.411277	0.10384	0.19156	0.324714	1.02531
PITG_14194	unclear	General function prediction only	not specific	carbohydrate esterase [EC:3.1.1.-]	Carbon metabolism [PATH:ko01200]; Glycolysis / Gluconeogenesis [PATH:ko00010]; Pentose phosphate pathway [PATH:ko00030]; Starch and sucrose metabolism [PATH:ko00500]; Amino sugar and nucleotide sugar metabolism [PATH:ko00520];	Overview; Carbohydrate metabolism;		104.548	26.8414	71.9667	86.1783	5.25278	236.241		1.18127	0.303276	0.81314	0.973715	0.0593503	2.66925
PITG_14206	unclear	General function prediction only	not specific	carbohydrate esterase [EC:3.1.1.-]	Terpenoid backbone biosynthesis [PATH:ko00900];	Metabolism of terpenoids and polyketides;		17.7445	22.7879	17.2624	12.1858	15.7856	44.9241		0.814653	1.04619	0.792518	0.559452	0.724718	2.06247
PITG_14215	unclear	General function prediction only	not specific	carbohydrate esterase [EC:3.1.1.-]	Carbon metabolism [PATH:ko01200]; Biosynthesis of amino acids [PATH:ko01230]; Glycolysis / Gluconeogenesis [PATH:ko00010]; Methane metabolism [PATH:ko00680]; Glycine, serine and threonine metabolism [PATH:ko00260];	Overview; Carbohydrate metabolism; Energy metabolism; Amino acid metabolism;		41.6159	20.3433	21.8537	22.6294	56.9918	19.6627		1.36373	0.666642	0.716137	0.741555	1.8676	0.644337
PITG_14484	K06950	General function prediction only	not specific	HD phosphohydrolase domain-containing protein [EC:NA]	Carbon metabolism [PATH:ko01200]; Citrate cycle (TCA cycle) [PATH:ko00020]; Propanoate metabolism [PATH:ko00640];	Overview; Carbohydrate metabolism;		6.46465	5.55708	4.24469	4.94547	13.5234	9.07913		0.885277	0.760993	0.581273	0.677239	1.85191	1.24331
PITG_14529	unclear	General function prediction only	not specific	methyltransferase [EC:2.1.-.-]	Carbon metabolism [PATH:ko01200]; Citrate cycle (TCA cycle) [PATH:ko00020]; Propanoate metabolism [PATH:ko00640];	Overview; Carbohydrate metabolism;		3.26348	2.62886	0.235706	1.4008	5.1899	3.3169		1.22108	0.983632	0.0881934	0.524132	1.94189	1.24107
PITG_14816	unclear	General function prediction only	not specific	acyltransferase [EC: 2.3.-.-]	Pyrimidine metabolism [PATH:ko00240];	Nucleotide metabolism;		85.9634	17.7757	28.6332	113.02	31.3386	89.6287		1.40785	0.291118	0.468936	1.85097	0.513243	1.46788
PITG_14939	K08288	General function prediction only	not specific	Glucosidase 2 [EC:3.2.1.-]	Carbon metabolism [PATH:ko01200]; Biosynthesis of amino acids [PATH:ko01230]; Nitrogen metabolism [PATH:ko00910]; Alanine, aspartate and glutamate metabolism [PATH:ko00250]; Arginine biosynthesis [PATH:ko00220];	Overview; Energy metabolism; Amino acid metabolism;		18.935	24.0736	15.7326	16.4615	16.597	4.29658		1.18225	1.50309	0.982305	1.02781	1.03627	0.268267
PITG_15518	K14379	General function prediction only	not specific	tartrate-resistant acid phosphatase type 5 [EC:3.1.3.2]	Lipopolysaccharide biosynthesis [PATH:ko00540];	Glycan biosynthesis and metabolism;		29.2444	9.44879	5.35132	7.93569	4.08547	13.9041		2.50775	0.810246	0.458882	0.680495	0.350334	1.1923
PITG_16020	K04127	General function prediction only	not specific	aminotransferase class-V [EC:2.6.1.-]	Lipoic acid metabolism [PATH:ko00785];	Metabolism of cofactors and vitamins;		38.2834	17.1896	9.57597	17.2088	132.064	16.4158		0.995503	0.446991	0.249009	0.447489	3.43414	0.42687
PITG_16930	unclear	General function prediction only	not specific	esterase/lipase [EC:3.1.1.-]	Sphingolipid metabolism [PATH:ko00600];	Lipid metabolism;		8.61824	4.80053	12.9697	6.03631	25.4358	10.5995		0.755322	0.420729	1.1367	0.529036	2.22925	0.928964
PITG_16948	K14379	General function prediction only	not specific	tartrate-resistant acid phosphatase type 5 [EC:3.1.3.2]	Biosynthesis of siderophore group nonribosomal peptides [PATH:ko01053];	Metabolism of terpenoids and polyketides;		4.39422	2.78641	8.6429	4.9947	2.08072	1.14439		1.09658	0.695347	2.15683	1.24642	0.519243	0.285581
PITG_16950	K14379	General function prediction only	not specific	tartrate-resistant acid phosphatase type 5 [EC:3.1.3.2]	Arachidonic acid metabolism [PATH:ko00590];	Lipid metabolism;		18.0567	6.92723	1.45434	7.00845	19.9292	25.7676		1.36891	0.525165	0.110256	0.531322	1.51087	1.95348
PITG_16951	K14379	General function prediction only	not specific	tartrate-resistant acid phosphatase type 5 [EC:3.1.3.2]	Starch and sucrose metabolism [PATH:ko00500]; Cyanoamino acid metabolism [PATH:ko00460]; Phenylpropanoid biosynthesis [PATH:ko00940];	Carbohydrate metabolism; Metabolism of other amino acids; Biosynthesis of other secondary metabolites;		3.28403	4.42075	1.00151	1.90372	6.89811	4.41824		0.898652	1.20971	0.274058	0.52094	1.88762	1.20902
PITG_17037	K14379	General function prediction only	not specific	tartrate-resistant acid phosphatase type 5 [EC:3.1.3.2]	Starch and sucrose metabolism [PATH:ko00500]; Cyanoamino acid metabolism [PATH:ko00460]; Phenylpropanoid biosynthesis [PATH:ko00940];	Carbohydrate metabolism; Metabolism of other amino acids; Biosynthesis of other secondary metabolites;		15.7438	5.11544	1.15702	6.50667	10.1449	16.3078		1.71827	0.558296	0.126276	0.710133	1.10721	1.77982
PITG_17038	K14379	General function prediction only	not specific	tartrate-resistant acid phosphatase type 5 [EC:3.1.3.2]	Starch and sucrose metabolism [PATH:ko00500]; Cyanoamino acid metabolism [PATH:ko00460]; Phenylpropanoid biosynthesis [PATH:ko00940];	Carbohydrate metabolism; Metabolism of other amino acids; Biosynthesis of other secondary metabolites;		18.3098	15.438	49.4037	25.4824	77.2011	10.7978		0.558699	0.47107	1.50749	0.777563	2.3557	0.32948
PITG_17239	K14379	General function prediction only	not specific	tartrate-resistant acid phosphatase type 5 [EC:3.1.3.2]	Histidine metabolism [PATH:ko00340];	Amino acid metabolism;		562.175	216.106	197.302	256.019	607.387	305.923		1.57258	0.604518	0.551915	0.716167	1.69905	0.855764
PITG_17302	K05909	General function prediction only	not specific	laccase (multicopper oxidase) [EC:1.10.3.2]	Terpenoid backbone biosynthesis [PATH:ko00900];	Metabolism of terpenoids and polyketides;		4037.73	160.869	5.72491	451.711	3897.31	801.479		2.58972	0.103178	0.00367185	0.289718	2.49966	0.514053
PITG_17303	K05909	General function prediction only	not specific	laccase (multicopper oxidase) [EC:1.10.3.2]	Ubiquinone and other terpenoid-quinone biosynthesis [PATH:ko00130];	Metabolism of cofactors and vitamins;		46.101	21.5428	22.1951	26.373	81.1806	28.7922		1.22292	0.571467	0.588769	0.699596	2.15348	0.76377
PITG_17323	K05909	General function prediction only	not specific	laccase (multicopper oxidase) [EC:1.10.3.2]	Glycerophospholipid metabolism [PATH:ko00564];			4.3361	8.87082	8.99844	7.6311	15.6812	6.09661		0.504059	1.03121	1.04604	0.887092	1.82289	0.708712
PITG_17588	K14395	General function prediction only	not specific	acid phosphatase, lysophosphatidic type 6 [EC:3.1.3.2]	Tyrosine metabolism [PATH:ko00350]; Phenylalanine metabolism [PATH:ko00360];			25.9915	38.4097	8.40229	12.6616	22.5816	50.3959		0.984263	1.45452	0.318183	0.479476	0.855135	1.90842
PITG_18117	K14379	General function prediction only	not specific	acid phosphatase [EC:3.1.3.2]	Purine metabolism [PATH:ko00230]; Pyrimidine metabolism [PATH:ko00240]; Nicotinate and nicotinamide metabolism [PATH:ko00760];	Nucleotide metabolism; Metabolism of cofactors and vitamins;		52.7542	55.6308	969.438	294.742	241.058	4.89434		0.195565	0.206229	3.5938	1.09264	0.893626	0.0181438
PITG_18511	unclear	General function prediction only	not specific	methyltransferase [EC:2.1.-.-]	Fatty acid metabolism [PATH:ko01212]; Fatty acid degradation [PATH:ko00071]; Valine, leucine and isoleucine degradation [PATH:ko00280];	Overview; Lipid metabolism; Amino acid metabolism;		62.1634	20.2881	10.1653	57.9833	99.7935	44.2355		1.26593	0.413159	0.207011	1.18081	2.03225	0.900838
PITG_18536	unclear	General function prediction only	not specific	oxidoreductase [EC:1.-.-.-]	Pantothenate and CoA biosynthesis [PATH:ko00770];	Metabolism of cofactors and vitamins;		144.532	18.2885	6.44769	39.8707	210.539	141.537		1.54521	0.195524	0.0689329	0.426261	2.25089	1.51318
PITG_20063	K04127	General function prediction only	penicillin and cephalosporin biosynthesis [ko00311];	aminotransferase class-V [EC:2.6.1.-]	Carbon metabolism [PATH:ko01200]; Glycolysis / Gluconeogenesis [PATH:ko00010]; Galactose metabolism [PATH:ko00052]; Starch and sucrose metabolism [PATH:ko00500]; Amino sugar and nucleotide sugar metabolism [PATH:ko00520]; Streptomycin biosynthesis [PATH:ko00521]; Butirosin and neomycin biosynthesis [PATH:ko00524];	Overview; Carbohydrate metabolism; Biosynthesis of other secondary metabolites;		0.031151	0.0419569	0.0562373	0.021136	0	0.155753		0.610335	0.822054	1.10185	0.414115	0	3.05165
PITG_20105	unclear	General function prediction only	not specific	methyltransferase [EC:2.1.-.-]	Carbon metabolism [PATH:ko01200]; Glycolysis / Gluconeogenesis [PATH:ko00010]; Galactose metabolism [PATH:ko00052]; Starch and sucrose metabolism [PATH:ko00500]; Amino sugar and nucleotide sugar metabolism [PATH:ko00520]; Streptomycin biosynthesis [PATH:ko00521]; Butirosin and neomycin biosynthesis [PATH:ko00524];	Overview; Carbohydrate metabolism; Biosynthesis of other secondary metabolites;		131.289	44.3516	22.3795	128.693	438.176	209.864		0.808136	0.273003	0.137755	0.792155	2.69715	1.2918
PITG_20337	K14379	General function prediction only	not specific	acid phosphatase [EC:3.1.3.2]	Phenylpropanoid biosynthesis [PATH:ko00940]; Stilbenoid, diarylheptanoid and gingerol biosynthesis [PATH:ko00945]; Flavonoid biosynthesis [PATH:ko00941];	Biosynthesis of other secondary metabolites;		3.55507	9.54732	8.07515	6.35163	8.09148	5.00603		0.525035	1.41001	1.19259	0.938048	1.195	0.739321
PITG_20340	K14379	General function prediction only	not specific	acid phosphatase [EC:3.1.3.2]	Fatty acid degradation [PATH:ko00071];	Lipid metabolism;		34.3188	20.7882	50.8614	25.864	41.4837	23.7015		1.04515	0.633086	1.54894	0.787665	1.26335	0.721809
PITG_20453	K14379	General function prediction only	not specific	acid phosphatase [EC:3.1.3.2]	Purine metabolism [PATH:ko00230];	Nucleotide metabolism;		26.8349	9.52375	17.2721	20.9907	93.1656	12.2159		0.894481	0.317453	0.575728	0.699679	3.10547	0.407191
PITG_20454	K14379	General function prediction only	not specific	acid phosphatase [EC:3.1.3.2]	Purine metabolism [PATH:ko00230];	Nucleotide metabolism;		2.3951	8.98924	7.73772	4.38074	2.97632	2.14471		0.50205	1.88429	1.62195	0.91827	0.623882	0.449565
PITG_20457	K14379	General function prediction only	not specific	acid phosphatase [EC:3.1.3.2]	Purine metabolism [PATH:ko00230];	Nucleotide metabolism;		28.2691	39.9543	5.04812	24.9265	17.9043	32.2941		1.14298	1.61544	0.204107	1.00783	0.723912	1.30572
PITG_21012	K06950	General function prediction only	not specific	HD phosphohydrolase domain-containing protein [EC:NA]	Pyrimidine metabolism [PATH:ko00240]; Folate biosynthesis [PATH:ko00790]; One carbon pool by folate [PATH:ko00670];	Nucleotide metabolism; Metabolism of cofactors and vitamins;		65.0633	41.9159	9.43708	28.8782	42.1503	108.167		1.32058	0.850763	0.191544	0.586138	0.855521	2.19545
PITG_21836	K14379	General function prediction only	not specific	acid phosphatase [EC:3.1.3.2]	Cutin, suberine and wax biosynthesis [PATH:ko00073];	Lipid metabolism;		203.561	81.0154	1.24455	66.8199	141.356	315.875		1.5081	0.600208	0.00922033	0.49504	1.04725	2.34018
PITG_22651	K01101	General function prediction only	aminobenzoate degradation [ko00627];	2-phosphoglycolate phosphatase [EC:3.1.3.18]	Glycerolipid metabolism [PATH:ko00561]; Glycerophospholipid metabolism [PATH:ko00564];	Lipid metabolism;		7.53117	9.41494	3.03876	5.07765	4.53153	5.24992		1.29684	1.62122	0.523264	0.874352	0.780312	0.904016
PITG_23205	K01101	General function prediction only	aminobenzoate degradation [ko00627];	2-phosphoglycolate phosphatase [EC:3.1.3.18]	Galactose metabolism [PATH:ko00052]; Starch and sucrose metabolism [PATH:ko00500];	Carbohydrate metabolism;		52.7465	133.131	9.0938	88.9213	133.692	15.0852		0.731456	1.84618	0.126107	1.23311	1.85396	0.209193
PITG_08266	K00001	General function prediction only	not specific	alcohol dehydrogenase [EC:1.1.1.1]	Purine metabolism [PATH:ko00230]; Pyrimidine metabolism [PATH:ko00240];	Nucleotide metabolism;		25.9944	102.163	57.463	44.7661	45.1528	9.48261		0.547209	2.15064	1.20965	0.942372	0.950511	0.199618
PITG_09003	unclear	General function prediction only	Degradation of aromatic compounds [ko01220]; Glycolysis / Gluconeogenesis [ko00010]; Fatty acid degradation [ko00071]; Tyrosine metabolism [ko00350]; Retinol metabolism [ko00830]; Chloroalkane and chloroalkene degradation [ko00625]; Naphthalene degradation [ko00626]; Metabolism of xenobiotics by cytochrome P450 [ko00980]; Drug metabolism - cytochrome P450 [ko00982];		Glycerophospholipid metabolism [PATH:ko00564]; Ether lipid metabolism [PATH:ko00565]; Arachidonic acid metabolism [PATH:ko00590]; Linoleic acid metabolism [PATH:ko00591]; alpha-Linolenic acid metabolism [PATH:ko00592];	Lipid metabolism;		191.068	227.407	257.528	169.815	452.292	10.2112		0.876245	1.0429	1.18103	0.778777	2.07422	0.0468288
PITG_10095	K00001	General function prediction only	not specific	alcohol dehydrogenase [EC:1.1.1.1]	Glycerophospholipid metabolism [PATH:ko00564]; Ether lipid metabolism [PATH:ko00565];	Lipid metabolism;		25.5115	24.0618	70.2913	71.4815	23.0041	2.62852		0.705455	0.665368	1.94373	1.97664	0.636121	0.0726851
PITG_03815	K18166	General function prediction only	not specific	FAD-dependent oxidoreductase [EC:1.-.-.-]	Arachidonic acid metabolism [PATH:ko00590]; Glutathione metabolism [PATH:ko00480];			56.0796	18.1603	19.9793	25.1672	152.755	21.8901		1.14436	0.370578	0.407697	0.513561	3.11712	0.446689
PITG_03900	K06988	General function prediction only	not specific	F420-dependent NADP oxidoreductase [EC:1.6.99.1]	Cysteine and methionine metabolism [PATH:ko00270]; Taurine and hypotaurine metabolism [PATH:ko00430];	Amino acid metabolism; Metabolism of other amino acids;		59.7391	20.5787	21.2947	25.9041	163.091	24.5411		1.13735	0.39179	0.405422	0.493178	3.10503	0.467229
PITG_20571	K00803	General function prediction only	ether lipid metabolism [ko00565];	FAD dependent oxidase [EC:1.-.-.-]	Glycerophospholipid metabolism [PATH:ko00564]; Ether lipid metabolism [PATH:ko00565];	Lipid metabolism;		58.7528	72.4747	89.9036	76.5156	66.6122	34.5874		0.883842	1.09026	1.35246	1.15105	1.00207	0.520312
PITG_04010	K13811	Inorganic ion transport and metabolism	sulfur metabolism [ko00920]; purine metabolism [ko00230]; selenocompound metabolism [ko00450]; monobactam biosynthesis [ko00261];	3'-phosphoadenosine 5'-phosphosulfate synthase [EC:2.7.1.25;2.7.7.4]	Ascorbate and aldarate metabolism [PATH:ko00053]; Inositol phosphate metabolism [PATH:ko00562];	Carbohydrate metabolism;		17.1578	9.55062	13.5468	12.6264	10.0369	4.81791		1.51982	0.845981	1.19995	1.11843	0.889058	0.426763
PITG_04087	unclear	Inorganic ion transport and metabolism	not specific	sulfatase [EC:3.1.6.-]	Degradation of aromatic compounds [PATH:ko01220]; Tyrosine metabolism [PATH:ko00350];	Overview; Amino acid metabolism;		151.176	46.3856	54.0576	72.7495	399.316	71.2129		1.1411	0.350125	0.408035	0.549124	3.01409	0.537525
PITG_04270	unclear	Inorganic ion transport and metabolism	not specific	sulfatase [EC:3.1.6.-]	Degradation of aromatic compounds [PATH:ko01220]; Tyrosine metabolism [PATH:ko00350];	Overview; Amino acid metabolism;		606.533	331.31	689.311	628.893	687.133	265.854		1.13405	0.619457	1.28882	1.17585	1.28475	0.497072
PITG_04274	unclear	Inorganic ion transport and metabolism	not specific	sulfatase [EC:3.1.6.-]	Degradation of aromatic compounds [PATH:ko01220]; Tyrosine metabolism [PATH:ko00350];	Overview; Amino acid metabolism;		146.936	33.0357	123.17	87.3059	18.8969	59.4053		1.88078	0.422857	1.57658	1.11752	0.24188	0.760388
PITG_04275	unclear	Inorganic ion transport and metabolism	not specific	sulfatase [EC:3.1.6.-]	Degradation of aromatic compounds [PATH:ko01220]; Tyrosine metabolism [PATH:ko00350];	Overview; Amino acid metabolism;		0	0	0	0	0.0652414	0.0494663		0	0	0	0	3.41257	2.58743
PITG_04601	K00390	Inorganic ion transport and metabolism	sulfur metabolism [ko00920];	phosphoadenosine phosphosulfate reductase [EC:1.8.4.8]	Degradation of aromatic compounds [PATH:ko01220]; Tyrosine metabolism [PATH:ko00350];			4.89553	2.79471	4.73318	4.19543	0.0652414	0.0300013		1.75739	1.00324	1.69911	1.50607	0.0234203	0.0107698
PITG_04633	unclear	Inorganic ion transport and metabolism	not specific	sulfatase [EC:3.1.6.-]	Degradation of aromatic compounds [PATH:ko01220]; Tyrosine metabolism [PATH:ko00350];			5.14346	3.44876	8.52407	6.75207	0.151846	0.0475325		1.28225	0.859764	2.12502	1.68327	0.0378546	0.0118497
PITG_05187	unclear	Inorganic ion transport and metabolism	not specific	sulfatase [EC:3.1.6.-]	Fatty acid metabolism [PATH:ko01212]; Biosynthesis of unsaturated fatty acids [PATH:ko01040];			44.6661	24.5274	53.5672	45.6377	31.3278	11.2345		1.27036	0.697592	1.52352	1.298	0.891003	0.319523
PITG_05195	K00459	Inorganic ion transport and metabolism	nitrogen metabolism [ko00910];	nitronate monooxygenase [EC:1.13.12.16]	Fatty acid metabolism [PATH:ko01212]; Biosynthesis of unsaturated fatty acids [PATH:ko01040];	Overview; Lipid metabolism;		158.984	24.8384	334.639	75.6552	164.947	6.27032		1.24639	0.194726	2.62348	0.593115	1.29314	0.0491576
PITG_05196	K00459	Inorganic ion transport and metabolism	nitrogen metabolism [ko00910];	nitronate monooxygenase [EC:1.13.12.16]	Fatty acid metabolism [PATH:ko01212]; Biosynthesis of unsaturated fatty acids [PATH:ko01040];	Overview; Lipid metabolism;		11.2452	10.9685	2.28176	8.05485	19.202	4.814		1.19278	1.16343	0.242027	0.854379	2.03676	0.510622
PITG_05578	K03782	Inorganic ion transport and metabolism	phenylalanine metabolism [ko00360]; tryptophan metabolism [ko00380]; phenylpropanoid biosynthesis [ko00940];	catalase-peroxidase [EC:1.11.1.21]	Glycine, serine and threonine metabolism [PATH:ko00260]; Porphyrin and chlorophyll metabolism [PATH:ko00860];			33.7443	18.0781	4.30728	17.205	58.5918	13.4315		1.39288	0.746218	0.177793	0.710177	2.41852	0.554418
PITG_05579	K03782	Inorganic ion transport and metabolism	phenylalanine metabolism [ko00360]; tryptophan metabolism [ko00380]; phenylpropanoid biosynthesis [ko00940];	catalase-peroxidase [EC:1.11.1.21]	Glycine, serine and threonine metabolism [PATH:ko00260]; Porphyrin and chlorophyll metabolism [PATH:ko00860];	Amino acid metabolism; Metabolism of cofactors and vitamins;		2.60384	2.63301	3.51508	2.47165	5.83994	7.89628		0.625929	0.632939	0.844978	0.594151	1.40384	1.89816
PITG_06713	unclear	Inorganic ion transport and metabolism	not specific	sulfatase [EC:3.1.6.-]	Glutathione metabolism [PATH:ko00480]; Metabolism of xenobiotics by cytochrome P450 [PATH:ko00980]; Drug metabolism - cytochrome P450 [PATH:ko00982];	Metabolism of other amino acids; Xenobiotics biodegradation and metabolism;		15.3944	4.59951	1.18831	4.85064	19.2162	14.0957		1.55644	0.46503	0.120143	0.49042	1.94284	1.42513
PITG_06822	unclear	Inorganic ion transport and metabolism	not specific	sulfatase [EC:3.1.6.-]	Carbon metabolism [PATH:ko01200]; 2-Oxocarboxylic acid metabolism [PATH:ko01210]; Biosynthesis of amino acids [PATH:ko01230]; Carbon fixation in photosynthetic organisms [PATH:ko00710]; Alanine, aspartate and glutamate metabolism [PATH:ko00250]; Arginine biosynthesis [PATH:ko00220];	Overview; Energy metabolism; Amino acid metabolism;		3.50465	3.99835	4.78605	3.67194	3.46985	4.1265		0.892627	1.01837	1.219	0.935234	0.883762	1.05101
PITG_07143	K03782	Inorganic ion transport and metabolism	phenylalanine metabolism [ko00360]; tryptophan metabolism [ko00380]; phenylpropanoid biosynthesis [ko00940];	catalase-peroxidase [EC:1.11.1.21]	Purine metabolism [PATH:ko00230];	Nucleotide metabolism;		9.15327	2.64328	0.808836	3.23357	2.02969	1.44525		2.84353	0.821155	0.251271	1.00453	0.630537	0.448977
PITG_07895	unclear	Inorganic ion transport and metabolism	not specific	sulfatase [EC:3.1.6.-]	Inositol phosphate metabolism [PATH:ko00562];	Carbohydrate metabolism;		78.2749	23.1408	44.4915	11.8514	23.9755	6.91713		2.48951	0.735986	1.41504	0.376931	0.762534	0.219997
PITG_07896	unclear	Inorganic ion transport and metabolism	not specific	sulfatase [EC:3.1.6.-]	Inositol phosphate metabolism [PATH:ko00562];	Carbohydrate metabolism;		29.1449	27.6648	23.4166	27.2687	37.9734	45.5896		0.915268	0.868788	0.735377	0.856348	1.19252	1.4317
PITG_07897	unclear	Inorganic ion transport and metabolism	not specific	sulfatase [EC:3.1.6.-]	Inositol phosphate metabolism [PATH:ko00562];	Carbohydrate metabolism;		655.288	90.0424	18.7416	147.31	489.255	436.366		2.14029	0.294096	0.0612136	0.481143	1.598	1.42525
PITG_07898	unclear	Inorganic ion transport and metabolism	not specific	sulfatase [EC:3.1.6.-]	Inositol phosphate metabolism [PATH:ko00562];	Carbohydrate metabolism;		1392.23	124.953	36.4459	210.245	960.558	400.188		2.67341	0.239938	0.0699846	0.403719	1.8445	0.768455
PITG_07899	unclear	Inorganic ion transport and metabolism	not specific	sulfatase [EC:3.1.6.-]	Inositol phosphate metabolism [PATH:ko00562];	Carbohydrate metabolism;		20.902	13.2524	24.1184	9.86272	42.4433	9.88281		1.0411	0.660082	1.2013	0.491246	2.11403	0.492247
PITG_07988	unclear	Inorganic ion transport and metabolism	not specific	sulfatase [EC:3.1.6.-]	N-Glycan biosynthesis [PATH:ko00510];	Glycan biosynthesis and metabolism;		131.549	39.0257	94.8834	75.6387	55.159	249.338		1.22258	0.362696	0.881825	0.702968	0.512635	2.31729
PITG_08411	K00510	Inorganic ion transport and metabolism	porphyrin and chlorophyll metabolism [ko00860];	heme oxygenase [EC:1.14.99.3]	Pyrimidine metabolism [PATH:ko00240];	Nucleotide metabolism;		76.085	465.058	264.32	194.266	51.7198	203.107		0.363882	2.22417	1.26413	0.929091	0.247353	0.971372
PITG_12340	K00387	Inorganic ion transport and metabolism	sulfur metabolism [ko00920];	sulfite oxidase [EC:1.8.3.1]	Arginine and proline metabolism [PATH:ko00330]; Glutathione metabolism [PATH:ko00480];	Amino acid metabolism; Metabolism of other amino acids;		126.895	170.432	201.704	113.899	3.72719	322.758		0.810473	1.08854	1.28828	0.727467	0.0238054	2.06144
PITG_12342	K00387	Inorganic ion transport and metabolism	sulfur metabolism [ko00920];	sulfite oxidase [EC:1.8.3.1]	Arginine and proline metabolism [PATH:ko00330]; Glutathione metabolism [PATH:ko00480];	Amino acid metabolism; Metabolism of other amino acids;		107.963	142.298	156.497	93.6052	1.27641	126.165		1.03181	1.35995	1.49566	0.894595	0.0121988	1.20578
PITG_13012	K10534	Inorganic ion transport and metabolism	nitrogen metabolism [ko00910];	nitrate reductase (NAD(P)H) [EC:1.7.1.3;1.7.1.2;1.7.1.1]	Nitrogen metabolism [PATH:ko00910];	Energy metabolism;		107.642	148.269	169.31	97.0952	2.50301	223.442		0.863139	1.18891	1.35763	0.778567	0.0200706	1.79169
PITG_13013	K17877	Inorganic ion transport and metabolism	nitrogen metabolism [ko00910];	nitrite reductase (NAD(P)H) [EC:1.7.1.4]	Nitrogen metabolism [PATH:ko00910];	Energy metabolism;		78.5688	60.8191	369.09	94.346	12.0548	23.5576		0.738387	0.571576	3.46869	0.886661	0.113291	0.221393
PITG_15201	unclear	Inorganic ion transport and metabolism	not specific	sulfatase [EC:3.1.6.-]	Carbon metabolism [PATH:ko01200]; Fatty acid metabolism [PATH:ko01212]; Pyruvate metabolism [PATH:ko00620]; Propanoate metabolism [PATH:ko00640]; Carbon fixation pathways in prokaryotes [PATH:ko00720]; Fatty acid biosynthesis [PATH:ko00061]; Tetracycline biosynthesis [PATH:ko00253];			42.8792	50.7553	63.5774	38.9207	1.62636	115.188		0.822105	0.97311	1.21894	0.746211	0.0311814	2.20845
PITG_15248	K03781	Inorganic ion transport and metabolism	carbon metabolism [ko01200]; glyoxylate and dicarboxylate metabolism [ko00630]; tryptophan metabolism [ko00380];	catalase [EC:1.11.1.6]	Valine, leucine and isoleucine degradation [PATH:ko00280];	Amino acid metabolism;		115.639	235.687	452.58	192.997	51.8181	158.599		0.574688	1.17129	2.24918	0.959136	0.25752	0.788188
PITG_15292	K03781	Inorganic ion transport and metabolism	carbon metabolism [ko01200]; glyoxylate and dicarboxylate metabolism [ko00630]; tryptophan metabolism [ko00380];	catalase [EC:1.11.1.6]	Valine, leucine and isoleucine degradation [PATH:ko00280];	Amino acid metabolism;		13.5411	18.4444	6.15625	10.0653	32.321	7.39396		0.924075	1.25869	0.420117	0.686878	2.20566	0.504581
PITG_15323	unclear	Inorganic ion transport and metabolism	not specific	sulfatase [EC:3.1.6.-]	Oxidative phosphorylation [PATH:ko00190];	Energy metabolism;		22.0594	26.851	9.08547	16.5053	87.8868	21.7324		0.718859	0.875004	0.296071	0.537865	2.864	0.708201
PITG_18187	K00381	Inorganic ion transport and metabolism	sulfur metabolism [ko00920];	sulfite reductase (NADPH) hemoprotein beta-component [EC:1.8.1.2]	Purine metabolism [PATH:ko00230]; Pyrimidine metabolism [PATH:ko00240]; Nicotinate and nicotinamide metabolism [PATH:ko00760];	Nucleotide metabolism; Metabolism of cofactors and vitamins;		462.878	169.15	6.9147	160.932	633.891	300.248		1.60164	0.58529	0.0239261	0.556855	2.19338	1.03891
PITG_18584	K01011	Inorganic ion transport and metabolism	sulfur metabolism [ko00920]; cysteine and methionine metabolism [ko00270];	thiosulfate/3-mercaptopyruvate sulfurtransferase [EC:2.8.1.2;2.8.1.1]	Fatty acid elongation [PATH:ko00062];	Lipid metabolism;		1518.92	278.104	1393.71	596.151	844.157	696.889		1.71052	0.313185	1.56951	0.671351	0.950641	0.784796
PITG_18667	unclear	Inorganic ion transport and metabolism	not specific	sulfatase [EC:3.1.6.-]	Fatty acid elongation [PATH:ko00062];	Lipid metabolism;		268.377	214.487	397.66	281.088	581.942	46.8393		0.899388	0.718793	1.33265	0.941988	1.95022	0.156969
PITG_19263	K00380	Inorganic ion transport and metabolism	sulfur metabolism [ko00920];	sulfite reductase (NADPH) flavoprotein alpha-component [EC:1.8.1.2]	Carbon metabolism [PATH:ko01200]; Glyoxylate and dicarboxylate metabolism [PATH:ko00630];	Overview; Carbohydrate metabolism;		23.713	24.3211	39.7621	25.367	50.2371	4.28663		0.848474	0.870234	1.42273	0.907655	1.79753	0.15338
PITG_19517	unclear	Inorganic ion transport and metabolism	not specific	sulfatase [EC:3.1.6.-]	Biosynthesis of siderophore group nonribosomal peptides [PATH:ko01053];	Metabolism of terpenoids and polyketides;		167.139	49.5059	63.2505	99.698	727.658	25.3218		0.885445	0.262266	0.33508	0.528167	3.85489	0.134147
PITG_19737	K01011	Inorganic ion transport and metabolism	sulfur metabolism [ko00920]; cysteine and methionine metabolism [ko00270];	thiosulfate/3-mercaptopyruvate sulfurtransferase [EC:2.8.1.22.8.1.1]	Galactose metabolism [PATH:ko00052];	Carbohydrate metabolism;		218.218	82.738	42.7319	99.5329	396.003	61.7388		1.45323	0.550998	0.284575	0.662844	2.6372	0.411153
PITG_19758	unclear	Inorganic ion transport and metabolism	not specific	sulfatase [EC:3.1.6.-]	Galactose metabolism [PATH:ko00052];	Carbohydrate metabolism;		22.6455	18.2365	20.705	26.5117	152.633	16.222		0.528784	0.425832	0.483473	0.61906	3.56406	0.378791
PITG_20074	K00380	Inorganic ion transport and metabolism	sulfur metabolism [ko00920];	sulfite reductase (NADPH) flavoprotein alpha-component [EC:1.8.1.2]	Carbon metabolism [PATH:ko01200]; Glycolysis / Gluconeogenesis [PATH:ko00010]; Galactose metabolism [PATH:ko00052]; Starch and sucrose metabolism [PATH:ko00500]; Amino sugar and nucleotide sugar metabolism [PATH:ko00520]; Streptomycin biosynthesis [PATH:ko00521]; Butirosin and neomycin biosynthesis [PATH:ko00524];	Overview; Carbohydrate metabolism; Biosynthesis of other secondary metabolites;		44.9924	42.4777	36.9879	44.2147	116.588	29.0559		0.85886	0.810858	0.706062	0.844014	2.22556	0.554649
PITG_20657	K01011	Inorganic ion transport and metabolism	sulfur metabolism [ko00920]; cysteine and methionine metabolism [ko00270];	thiosulfate/3-mercaptopyruvate sulfurtransferase [EC:2.8.1.2;2.8.1.1]	Propanoate metabolism [PATH:ko00640]; Butanoate metabolism [PATH:ko00650]; Alanine, aspartate and glutamate metabolism [PATH:ko00250]; Valine, leucine and isoleucine degradation [PATH:ko00280]; beta-Alanine metabolism [PATH:ko00410];			0.31954	46.3494	42.6341	44.6204	2.99768	18.064		0.0123705	1.79434	1.65051	1.72741	0.11605	0.699319
PITG_20917	unclear	Inorganic ion transport and metabolism	not specific	sulfatase [EC:3.1.6.-]	Pyrimidine metabolism [PATH:ko00240];	Nucleotide metabolism;		2.11731	187.516	7.80324	89.2567	0.253862	7.68611		0.0431174	3.81864	0.158907	1.81765	0.00516971	0.156522
PITG_20920	unclear	Inorganic ion transport and metabolism	not specific	sulfatase [EC:3.1.6.-]	Sulfur metabolism [PATH:ko00920]; Purine metabolism [PATH:ko00230]; Selenocompound metabolism [PATH:ko00450]; Monobactam biosynthesis [PATH:ko00261];	Energy metabolism; Nucleotide metabolism; Metabolism of other amino acids; Biosynthesis of other secondary metabolites;		141.716	35.9036	12.761	44.9968	258.983	37.3236		1.59925	0.405168	0.144007	0.507784	2.92259	0.421192
PITG_22137	unclear	Inorganic ion transport and metabolism	not specific	sulfatase [EC:3.1.6.-]	Cutin, suberine and wax biosynthesis [PATH:ko00073];			0.764967	2.1398	93.2702	89.5365	12.1033	0.220145		0.0231767	0.064831	2.82587	2.71275	0.366703	0.00666989
PITG_00673	K01674	Inorganic ion transport and metabolism	Nitrogen metabolism [ko00910];	carbonic anhydrase [EC:4.2.1.1]	Pentose and glucuronate interconversions [PATH:ko00040]; Fructose and mannose metabolism [PATH:ko00051];	Carbohydrate metabolism;		0.639079	1.27794	69.9317	61.1093	83.7558	0.642912		0.0176414	0.0352768	1.93042	1.68688	2.31203	0.0177472
PITG_00674	K01674	Inorganic ion transport and metabolism	Nitrogen metabolism [ko00910];	carbonic anhydrase [EC:4.2.1.1]	Pentose and glucuronate interconversions [PATH:ko00040]; Fructose and mannose metabolism [PATH:ko00051];	Carbohydrate metabolism;		0	0.0233826	0.785372	0.0802023	0	0.00264599		0	0.157352	5.28512	0.539718	0	0.0178061
PITG_00682	K01674	Inorganic ion transport and metabolism	Nitrogen metabolism [ko00910];	carbonic anhydrase [EC:4.2.1.1]	Inositol phosphate metabolism [PATH:ko00562]; Streptomycin biosynthesis [PATH:ko00521];	Carbohydrate metabolism; Biosynthesis of other secondary metabolites;		0	0	0	0.0189651	0	0		0	0	0	6	0	0
PITG_01908	K01674	Inorganic ion transport and metabolism	Nitrogen metabolism [ko00910];	carbonic anhydrase [EC:4.2.1.1]	Carbon metabolism [PATH:ko01200]; Citrate cycle (TCA cycle) [PATH:ko00020]; Lysine degradation [PATH:ko00310]; Tryptophan metabolism [PATH:ko00380];	Overview; Carbohydrate metabolism; Amino acid metabolism;		0	0.503483	0.0410771	0.0823733	0.544498	0.00448459		0	2.56897	0.209592	0.420302	2.77825	0.0228822
PITG_06011	K01082	Inorganic ion transport and metabolism	sulfur metabolism [ko00920];	3'(2'), 5'-bisphosphate nucleotidase [EC:3.1.3.7]	Pyrimidine metabolism [PATH:ko00240];			7.37573	2.82969	0.563348	20.6336	20.5034	0.18927		0.849493	0.325906	0.0648831	2.37645	2.36146	0.021799
PITG_08497	K01674	Inorganic ion transport and metabolism	Nitrogen metabolism [ko00910];	carbonic anhydrase [EC:4.2.1.1]	Nicotinate and nicotinamide metabolism [PATH:ko00760];	Metabolism of cofactors and vitamins;		0	10.0067	0.629367	18.5608	0	0.0265075		0	2.05452	0.129219	3.81081	0	0.00544239
PITG_14412	K01674	Inorganic ion transport and metabolism	Nitrogen metabolism [ko00910];	carbonic anhydrase [EC:4.2.1.1]	Fatty acid metabolism [PATH:ko01212]; Fatty acid biosynthesis [PATH:ko00061]; Fatty acid degradation [PATH:ko00071];	Overview; Lipid metabolism;		43.7515	46.8152	512.777	147.556	2.03562	8.47743		0.344766	0.368908	4.04073	1.16275	0.0160409	0.0668029
PITG_17808	K01674	Inorganic ion transport and metabolism	Nitrogen metabolism [ko00910];	carbonic anhydrase [EC:4.2.1.1]	Carbon metabolism [PATH:ko01200]; Pentose phosphate pathway [PATH:ko00030];	Overview; Carbohydrate metabolism;		0	0.0653395	0	0	0	0		0	6	0	0	0	0
PITG_17837	K01674	Inorganic ion transport and metabolism	Nitrogen metabolism [ko00910];	carbonic anhydrase [EC:4.2.1.1]	Starch and sucrose metabolism [PATH:ko00500];	Carbohydrate metabolism;		0	0	0	0.0189651	0	0		0	0	0	6	0	0
PITG_17842	K01674	Inorganic ion transport and metabolism	Nitrogen metabolism [ko00910];	carbonic anhydrase [EC:4.2.1.1]	N-Glycan biosynthesis [PATH:ko00510]; Various types of N-glycan biosynthesis [PATH:ko00513];	Glycan biosynthesis and metabolism;		1.85815	2.46584	126.347	102.248	129.608	0.866532		0.0306798	0.0407135	2.08612	1.68821	2.13997	0.0143073
PITG_17844	K01674	Inorganic ion transport and metabolism	Nitrogen metabolism [ko00910];	carbonic anhydrase [EC:4.2.1.1]	N-Glycan biosynthesis [PATH:ko00510]; Various types of N-glycan biosynthesis [PATH:ko00513];	Glycan biosynthesis and metabolism;		0.0205533	0.0185742	0	0	0	0.00264599		2.95211	2.66785	0	0	0	0.380047
PITG_17845	K01674	Inorganic ion transport and metabolism	Nitrogen metabolism [ko00910];	carbonic anhydrase [EC:4.2.1.1]	Fatty acid metabolism [PATH:ko01212]; Fatty acid elongation [PATH:ko00062]; Fatty acid degradation [PATH:ko00071]; Valine, leucine and isoleucine degradation [PATH:ko00280];	Overview; Lipid metabolism; Amino acid metabolism;		0.0828553	0.86252	7.57986	68.3383	79.1594	0.0172668		0.00318592	0.0331653	0.291458	2.62772	3.04381	0.000663936
PITG_17846	K01674	Inorganic ion transport and metabolism	Nitrogen metabolism [ko00910];	carbonic anhydrase [EC:4.2.1.1]	Carbon metabolism [PATH:ko01200]; Fatty acid metabolism [PATH:ko01212]; Propanoate metabolism [PATH:ko00640]; Butanoate metabolism [PATH:ko00650]; Fatty acid elongation [PATH:ko00062]; Fatty acid degradation [PATH:ko00071]; Valine, leucine and isoleucine degradation [PATH:ko00280]; Lysine degradation [PATH:ko00310]; Tryptophan metabolism [PATH:ko00380]; beta-Alanine metabolism [PATH:ko00410]; Ami…	Overview; Carbohydrate metabolism; Lipid metabolism; Amino acid metabolism; Metabolism of other amino acids; Xenobiotics biodegradation and metabolism;
PITG_17848	K01674	Inorganic ion transport and metabolism	Nitrogen metabolism [ko00910];	carbonic anhydrase [EC:4.2.1.1]	Carbon metabolism [PATH:ko01200]; Fatty acid metabolism [PATH:ko01212]; Propanoate metabolism [PATH:ko00640]; Butanoate metabolism [PATH:ko00650]; Fatty acid elongation [PATH:ko00062]; Fatty acid degradation [PATH:ko00071]; Valine, leucine and isoleucine degradation [PATH:ko00280]; Lysine degradation [PATH:ko00310]; Tryptophan metabolism [PATH:ko00380]; beta-Alanine metabolism [PATH:ko00410]; Ami…	Overview; Carbohydrate metabolism; Lipid metabolism; Amino acid metabolism; Metabolism of other amino acids; Xenobiotics biodegradation and metabolism;		299.907	187.119	68.5393	138.696	646.372	109.684		1.24072	0.774117	0.283549	0.57379	2.67406	0.453764
PITG_18284	K01674	Inorganic ion transport and metabolism	none	carbonic anhydrase [EC:4.2.1.1]	Arachidonic acid metabolism [PATH:ko00590]; Chloroalkane and chloroalkene degradation [PATH:ko00625];			188.349	70.596	297.91	144.567	621.512	34.872		0.832296	0.311956	1.31643	0.638827	2.74639	0.154096
PITG_21980	K01674	Inorganic ion transport and metabolism	Nitrogen metabolism [ko00910];	carbonic anhydrase [EC:4.2.1.1]	Cutin, suberine and wax biosynthesis [PATH:ko00073];	Lipid metabolism;		1105.76	661.884	134.5	548.328	1647.15	249.971		1.52603	0.913449	0.185619	0.756734	2.27319	0.344979
PITG_21981	K01674	Inorganic ion transport and metabolism	Nitrogen metabolism [ko00910];	carbonic anhydrase [EC:4.2.1.1]	Cutin, suberine and wax biosynthesis [PATH:ko00073];	Lipid metabolism;		78.1268	77.7608	34.5359	55.6563	485.345	11.7957		0.630716	0.62776	0.278808	0.449312	3.91818	0.0952263
PITG_02277	K00574	Lipid metabolism	Fatty acid metabolism [ko01212]; Fatty acid biosynthesis [ko00061];	cyclopropane-fatty-acyl-phospholipid synthase [EC:2.1.1.79]	Carbon metabolism [PATH:ko01200]; Fatty acid metabolism [PATH:ko01212]; Butanoate metabolism [PATH:ko00650]; Fatty acid degradation [PATH:ko00071]; Valine, leucine and isoleucine degradation [PATH:ko00280];	Overview; Carbohydrate metabolism; Lipid metabolism; Amino acid metabolism;		84.9357	95.3738	40.8545	61.8404	430.386	11.4534		0.703068	0.789471	0.338179	0.511893	3.56258	0.0948074
PITG_18725	K00574	Lipid metabolism	Fatty acid metabolism [ko01212]; Fatty acid biosynthesis [ko00061];	cyclopropane-fatty-acyl-phospholipid synthase [EC:2.1.1.79]	Fatty acid metabolism [PATH:ko01212]; Biosynthesis of unsaturated fatty acids [PATH:ko01040];			4.80336	74.1603	137.79	49.114	0.130483	19.65		0.100894	1.55773	2.89426	1.03163	0.00274077	0.412745
PITG_18728	K00574	Lipid metabolism	Fatty acid metabolism [ko01212]; Fatty acid biosynthesis [ko00061];	cyclopropane-fatty-acyl-phospholipid synthase [EC:2.1.1.79]	Fatty acid metabolism [PATH:ko01212]; Biosynthesis of unsaturated fatty acids [PATH:ko01040];	Overview; Lipid metabolism;		1573.67	245.968	33.7983	163.106	666.641	627.203		2.85224	0.445812	0.0612587	0.295626	1.20827	1.13679
PITG_00107	K01115	Lipid transport and metabolism	glycerophospholipid metabolism [ko00564]; ether lipid metabolism [ko00565];	phospholipase D1/2 [EC:3.1.4.4]	Degradation of aromatic compounds [PATH:ko01220]; Glycolysis / Gluconeogenesis [PATH:ko00010]; Fatty acid degradation [PATH:ko00071]; Tyrosine metabolism [PATH:ko00350]; Retinol metabolism [PATH:ko00830]; Chloroalkane and chloroalkene degradation [PATH:ko00625]; Naphthalene degradation [PATH:ko00626]; Metabolism of xenobiotics by cytochrome P450 [PATH:ko00980]; Drug metabolism - cytochrome P450 […	Overview; Carbohydrate metabolism; Lipid metabolism; Amino acid metabolism; Metabolism of cofactors and vitamins; Xenobiotics biodegradation and metabolism;		1426.27	185.477	25.9668	130.907	472.11	389.656		3.25337	0.423078	0.059231	0.298602	1.0769	0.888817
PITG_00108	K01115	Lipid transport and metabolism	glycerophospholipid metabolism [ko00564]; ether lipid metabolism [ko00565];	phospholipase D1/2 [EC:3.1.4.4]	Degradation of aromatic compounds [PATH:ko01220]; Glycolysis / Gluconeogenesis [PATH:ko00010]; Fatty acid degradation [PATH:ko00071]; Tyrosine metabolism [PATH:ko00350]; Retinol metabolism [PATH:ko00830]; Chloroalkane and chloroalkene degradation [PATH:ko00625]; Naphthalene degradation [PATH:ko00626]; Metabolism of xenobiotics by cytochrome P450 [PATH:ko00980]; Drug metabolism - cytochrome P450 […	Overview; Carbohydrate metabolism; Lipid metabolism; Amino acid metabolism; Metabolism of cofactors and vitamins; Xenobiotics biodegradation and metabolism;		178.12	251.969	110.463	183.35	470.583	135.837		0.803354	1.13643	0.498207	0.826943	2.12242	0.612652
PITG_00127	K10251	Lipid transport and metabolism	fatty acid metabolism [ko01212]; fatty acid elongation [ko00062]; steroid hormone biosynthesis [ko00140]; biosynthesis of unsaturated fatty acids [ko01040];	very-long-chain 3-oxoacyl-CoA reductase [EC:1.1.1.330;1.1.1.62]	Degradation of aromatic compounds [PATH:ko01220]; Glycolysis / Gluconeogenesis [PATH:ko00010]; Fatty acid degradation [PATH:ko00071]; Tyrosine metabolism [PATH:ko00350]; Retinol metabolism [PATH:ko00830]; Chloroalkane and chloroalkene degradation [PATH:ko00625]; Naphthalene degradation [PATH:ko00626]; Metabolism of xenobiotics by cytochrome P450 [PATH:ko00980]; Drug metabolism - cytochrome P450 […			17.1527	13.0118	17.86	13.896	91.799	4.43201		0.650743	0.493647	0.677578	0.527191	3.4827	0.168143
PITG_00190	K15402	Lipid transport and metabolism	cutin, suberine and wax biosynthesis [ko00073];	fatty acid omega-hydroxylase/cytochrome P450 [EC:1.14.-.-]	Degradation of aromatic compounds [PATH:ko01220]; Glycolysis / Gluconeogenesis [PATH:ko00010]; Fatty acid degradation [PATH:ko00071]; Tyrosine metabolism [PATH:ko00350]; Retinol metabolism [PATH:ko00830]; Chloroalkane and chloroalkene degradation [PATH:ko00625]; Naphthalene degradation [PATH:ko00626]; Metabolism of xenobiotics by cytochrome P450 [PATH:ko00980]; Drug metabolism - cytochrome P450 […	Overview; Carbohydrate metabolism; Lipid metabolism; Amino acid metabolism; Metabolism of cofactors and vitamins; Xenobiotics biodegradation and metabolism;		16.2034	11.2859	15.4589	11.9972	72.3133	3.04378		0.746112	0.51968	0.711832	0.552432	3.32979	0.140156
PITG_00264	K07511	Lipid transport and metabolism	carbon metabolism [ko01200]; fatty acid metabolism [ko01212]; propanoate metabolism [ko00640]; butanoate metabolism [ko00650]; fatty acid elongation [ko00062]; fatty acid degradation [ko00071]; valine, leucine and isoleucine degradation [ko00280]; lysine degradation [ko00310]; tryptophan metabolism [ko00380]; beta-alanine metabolism [ko00410]; aminobenzoate degradation [ko00627]; caprolactam degr…	enoyl-CoA hydratase [EC:4.2.1.17]	Degradation of aromatic compounds [PATH:ko01220]; Glycolysis / Gluconeogenesis [PATH:ko00010]; Fatty acid degradation [PATH:ko00071]; Tyrosine metabolism [PATH:ko00350]; Retinol metabolism [PATH:ko00830]; Chloroalkane and chloroalkene degradation [PATH:ko00625]; Naphthalene degradation [PATH:ko00626]; Metabolism of xenobiotics by cytochrome P450 [PATH:ko00980]; Drug metabolism - cytochrome P450 […	Overview; Carbohydrate metabolism; Lipid metabolism; Amino acid metabolism; Metabolism of cofactors and vitamins; Xenobiotics biodegradation and metabolism;		50.5299	43.0547	240.746	104.818	164.633	17.4475		0.488032	0.415834	2.32519	1.01236	1.59007	0.168512
PITG_00284	K01115	Lipid transport and metabolism	glycerophospholipid metabolism [ko00564]; ether lipid metabolism [ko00565];	phospholipase D1/2 [EC:3.1.4.4]	Degradation of aromatic compounds [PATH:ko01220]; Glycolysis / Gluconeogenesis [PATH:ko00010]; Fatty acid degradation [PATH:ko00071]; Tyrosine metabolism [PATH:ko00350]; Retinol metabolism [PATH:ko00830]; Chloroalkane and chloroalkene degradation [PATH:ko00625]; Naphthalene degradation [PATH:ko00626]; Metabolism of xenobiotics by cytochrome P450 [PATH:ko00980]; Drug metabolism - cytochrome P450 […	Overview; Carbohydrate metabolism; Lipid metabolism; Amino acid metabolism; Metabolism of cofactors and vitamins; Xenobiotics biodegradation and metabolism;		27.6592	22.1803	84.0432	36.481	105.418	22.2464		0.556844	0.446541	1.69198	0.734446	2.12231	0.447871
PITG_00300	K09458	Lipid transport and metabolism	fatty acid metabolism [ko01212]; fatty acid biosynthesis [ko00061]; biosynthesis of unsaturated fatty acids [ko01040];	3-oxoacyl-[acyl-carrier-protein] synthase II [EC:2.3.1.179]	Degradation of aromatic compounds [PATH:ko01220]; Glycolysis / Gluconeogenesis [PATH:ko00010]; Fatty acid degradation [PATH:ko00071]; Tyrosine metabolism [PATH:ko00350]; Retinol metabolism [PATH:ko00830]; Chloroalkane and chloroalkene degradation [PATH:ko00625]; Naphthalene degradation [PATH:ko00626]; Metabolism of xenobiotics by cytochrome P450 [PATH:ko00980]; Drug metabolism - cytochrome P450 […	Overview; Carbohydrate metabolism; Lipid metabolism; Amino acid metabolism; Metabolism of cofactors and vitamins; Xenobiotics biodegradation and metabolism;
[truncated: 577 more rows]

## Sheet: Py. ultimum annotations
Kegg_specific_pathway	Kegg_overall_pathway		AVHMY	AVHSP	AVHZC	AVHGC	PITE	PITL		AVHMY	AVHSP	AVHZC	AVHGC	PITE	PITL		Gene number	Kegg orthology group	General Metabolic Pathway	Specific Metabolic Pathways	Functional annotation and EC number(s)
[truncated: 1,468 more rows]
